# Supplementary material for: Assessment of nucleic acid structure prediction in CASP16
Source: bioRxiv. 2025 May 10:2025.05.06.652459. Preprint. [Version 1] doi: 10.1101/2025.05.06.652459 (PMC12248019; doi:10.1101/2025.05.06.652459)
Supplement: Supplement 2 [file media-2.xlsx]

## Sheet: S1 unscored_models
Analysis	Model	Reason
RNA-multimer scores	R1254TS033_1o	large clash
RNA-multimer scores	R1254TS033_2o	large clash
RNA-multimer scores	R1254TS033_3o	large clash
Base-pairing (DSSR)	M1221TS369_3
Base-pairing (DSSR)	R1252TS435_1o
Base-pairing (DSSR)	R1252TS435_2o
Base-pairing (DSSR)	R1252TS435_3o
Base-pairing (DSSR)	R1252TS435_4o
Base-pairing (DSSR)	R1203TS033_1	large clash score
Base-pairing (DSSR)	R1203TS033_2	large clash score
Base-pairing (DSSR)	R1203TS033_3	large clash score
Base-pairing (DSSR)	R1203TS033_4	large clash score
Base-pairing (DSSR)	R1203TS033_5	large clash score
Base-pairing (DSSR)	R1205TS033_1	large clash score
Base-pairing (DSSR)	R1205TS033_2	large clash score
Base-pairing (DSSR)	R1205TS033_3	large clash score
Base-pairing (DSSR)	R1205TS033_4	large clash score
Base-pairing (DSSR)	R1205TS033_5	large clash score
Base-pairing (DSSR)	R1211TS033_1	large clash score
Base-pairing (DSSR)	R1211TS159_1	all zero xyz
Base-pairing (DSSR)	R1211TS159_2	all zero xyz
Base-pairing (DSSR)	R1211TS325_1	all zero xyz
Base-pairing (DSSR)	R1211TS338_1	all zero xyz
Base-pairing (DSSR)	R1212TS456_5	large clash score
Base-pairing (DSSR)	R1221s2TS456_5	large clash score
Base-pairing (DSSR)	R1283v1TS456_5	large clash score
Base-pairing (DSSR)	R1286TS456_5	large clash score
Base-pairing (DSSR)	R1290TS267_3	large clash score
Base-pairing (DSSR)	R1290TS267_4	large clash score
Base-pairing (DSSR)	R1290TS267_5	large clash score
Base-pairing (DSSR)	R1250TS208_1o	large clash score
Base-pairing (DSSR)	R1250TS208_2o	large clash score
Base-pairing (DSSR)	R1250TS417_1o	large clash score
Base-pairing (DSSR)	R1250TS417_2o	large clash score
Base-pairing (DSSR)	R1252TS033_1o	large clash score
Base-pairing (DSSR)	R1252TS033_2o	large clash score
Base-pairing (DSSR)	R1252TS231_1o	large clash score
Base-pairing (DSSR)	R1252TS417_5o	large clash score
Base-pairing (DSSR)	R1253v1TS156_3o	large clash score
Base-pairing (DSSR)	R1253v1TS231_1o	large clash score
Base-pairing (DSSR)	R1253v1TS235_4o	large clash score
Base-pairing (DSSR)	R1253v1TS417_2o	large clash score
Base-pairing (DSSR)	R1253v1TS435_1o	large clash score
Base-pairing (DSSR)	R1253v1TS435_2o	large clash score
Base-pairing (DSSR)	R1253v1TS435_3o	large clash score
Base-pairing (DSSR)	R1253v1TS435_4o	large clash score
Base-pairing (DSSR)	R1253v1TS435_5o	large clash score
Base-pairing (DSSR)	R1253v2TS156_3o	large clash score
Base-pairing (DSSR)	R1253v2TS208_2o	large clash score
Base-pairing (DSSR)	R1253v2TS208_3o	large clash score
Base-pairing (DSSR)	R1253v2TS208_5o	large clash score
Base-pairing (DSSR)	R1253v2TS231_1o	large clash score
Base-pairing (DSSR)	R1253v2TS235_4o	large clash score
Base-pairing (DSSR)	R1253v2TS435_1o	large clash score
Base-pairing (DSSR)	R1253v2TS435_2o	large clash score
Base-pairing (DSSR)	R1253v2TS435_3o	large clash score
Base-pairing (DSSR)	R1253v2TS435_4o	large clash score
Base-pairing (DSSR)	R1253v2TS435_5o	large clash score
Base-pairing (DSSR)	R1254TS241_1o	large clash score
Base-pairing (DSSR)	R1281TS304_3o	large clash score
Base-pairing (DSSR)	R1281TS304_4o	large clash score
Base-pairing (DSSR)	R1283v2TS267_5o	large clash score
Base-pairing (DSSR)	R1283v3TS208_1o	large clash score, all chains are superimposed on top of each other
Base-pairing (DSSR)	R1283v3TS208_2o	large clash score, all chains are superimposed on top of each other
Base-pairing (DSSR)	R1283v3TS208_3o	large clash score, all chains are superimposed on top of each other
Base-pairing (DSSR)	R1283v3TS208_4o	large clash score, all chains are superimposed on top of each other
Base-pairing (DSSR)	R1283v3TS208_5o	large clash score, all chains are superimposed on top of each other
Base-pairing (DSSR)	R1283v3TS294_1o	dssr error*** buffer overflow detected ***:
Base-pairing (DSSR)	R1283v3TS294_2o	dssr error*** buffer overflow detected ***:
Base-pairing (DSSR)	R1283v3TS304_1o	large clash score, all chains are superimposed on top of each other
Base-pairing (DSSR)	R1283v3TS304_2o	large clash score, all chains are superimposed on top of each other
Base-pairing (DSSR)	R1283v3TS304_3o	large clash score, all chains are superimposed on top of each other
Base-pairing (DSSR)	R1283v3TS304_4o	large clash score, all chains are superimposed on top of each other
Base-pairing (DSSR)	R1283v3TS304_5o	large clash score, all chains are superimposed on top of each other
Base-pairing (DSSR)	R1285TS208_1o	large clash score
Base-pairing (DSSR)	R1285TS208_2o	large clash score
Base-pairing (DSSR)	R1285TS208_5o	large clash score
Base-pairing (DSSR)	R1285TS304_3o	large clash score
Base-pairing (DSSR)	R1285TS304_5o	large clash score
Base-pairing (DSSR)	R1290TS267_1o	large clash score
Base-pairing (DSSR)	R1290TS267_3o	large clash score
Base-pairing (DSSR)	R1290TS267_4o	large clash score
Base-pairing (DSSR)	R1290TS267_5o	large clash score
Base-pairing (DSSR)	M1221TS014_1	no rna in pdb file
Base-pairing (DSSR)	M1221TS014_2	no rna in pdb file
Base-pairing (DSSR)	M1221TS014_3	no rna in pdb file
Base-pairing (DSSR)	M1221TS014_4	no rna in pdb file
Base-pairing (DSSR)	M1221TS014_5	no rna in pdb file
Base-pairing (DSSR)	M1224TS014_1	no rna in pdb file
Base-pairing (DSSR)	M1224TS014_2	no rna in pdb file
Base-pairing (DSSR)	M1224TS014_3	no rna in pdb file
Base-pairing (DSSR)	M1224TS014_4	no rna in pdb file
Base-pairing (DSSR)	M1224TS014_5	no rna in pdb file
Motif prediction (rna_motif)	R1221s3TS169_4	rna_motif errored
Motif prediction (rna_motif)	R1261TS169_1	rna_motif errored
Motif prediction (rna_motif)	R1256TS169_1	rna_motif errored
Motif prediction (rna_motif)	R1291TS169_5	rna_motif errored
Motif prediction (rna_motif)	R1205TS169_3	rna_motif errored
Motif prediction (rna_motif)	R1255TS169_2	rna_motif errored
Motif prediction (rna_motif)	R1286TS267_2	rna_motif errored
Motif prediction (rna_motif)	R1254TS033_3o	rna_motif errored
Motif prediction (rna_motif)	R1224s2TS169_4	rna_motif errored
Motif prediction (rna_motif)	R1251TS169_1	rna_motif errored
Motif prediction (rna_motif)	R1261TS169_5	rna_motif errored
Motif prediction (rna_motif)	R1271TS169_5	rna_motif errored
Motif prediction (rna_motif)	R1221s2TS231_1	rna_motif errored
Motif prediction (rna_motif)	R1224s3TS169_5	rna_motif errored
Motif prediction (rna_motif)	M1212TS014_4	rna_motif errored
Motif prediction (rna_motif)	R1241TS169_1	rna_motif errored
Motif prediction (rna_motif)	R1261TS169_3	rna_motif errored
Motif prediction (rna_motif)	R1262TS169_5	rna_motif errored
Motif prediction (rna_motif)	R1205TS169_4	rna_motif errored
Motif prediction (rna_motif)	R1264TS169_1	rna_motif errored
Motif prediction (rna_motif)	R1283v1TS169_2	rna_motif errored
Motif prediction (rna_motif)	R1221s3TS169_1	rna_motif errored
Motif prediction (rna_motif)	R1248TS169_3	rna_motif errored
Motif prediction (rna_motif)	R1291TS169_1	rna_motif errored
Motif prediction (rna_motif)	R1271TS169_1	rna_motif errored
Motif prediction (rna_motif)	R1250TS169_5	rna_motif errored
Motif prediction (rna_motif)	R1241TS169_5	rna_motif errored
Motif prediction (rna_motif)	R1211TS033_1	rna_motif errored
Motif prediction (rna_motif)	R1211TS159_1	rna_motif errored
Motif prediction (rna_motif)	R1221s3TS169_3	rna_motif errored
Motif prediction (rna_motif)	R1203TS169_5	rna_motif errored
Motif prediction (rna_motif)	R1293TS169_4	rna_motif errored
Motif prediction (rna_motif)	R1221s2TS169_4	rna_motif errored
Motif prediction (rna_motif)	R1212TS169_1	rna_motif errored
Motif prediction (rna_motif)	R1241TS169_3	rna_motif errored
Motif prediction (rna_motif)	R1221s2TS169_1	rna_motif errored
Motif prediction (rna_motif)	R1224s2TS276_1	rna_motif errored
Motif prediction (rna_motif)	R1242TS169_4	rna_motif errored
Motif prediction (rna_motif)	R1263TS169_5	rna_motif errored
Motif prediction (rna_motif)	R1256TS276_1	rna_motif errored
Motif prediction (rna_motif)	R1256TS369_4	rna_motif errored
Motif prediction (rna_motif)	R1248TS169_2	rna_motif errored
Motif prediction (rna_motif)	R1221s2TS231_2	rna_motif errored
Motif prediction (rna_motif)	R1286TS169_2	rna_motif errored
Motif prediction (rna_motif)	R1286TS169_3	rna_motif errored
Motif prediction (rna_motif)	M1212TS014_3	rna_motif errored
Motif prediction (rna_motif)	R1251TS169_5	rna_motif errored
Motif prediction (rna_motif)	R1211TS435_1	rna_motif errored
Motif prediction (rna_motif)	R1264TS169_4	rna_motif errored
Motif prediction (rna_motif)	R1263TS169_4	rna_motif errored
Motif prediction (rna_motif)	R1211TS033_1o	rna_motif errored
Motif prediction (rna_motif)	R1248TS169_5	rna_motif errored
Motif prediction (rna_motif)	M1212TS014_2	rna_motif errored
Motif prediction (rna_motif)	R1242TS169_5	rna_motif errored
Motif prediction (rna_motif)	R1293TS169_3	rna_motif errored
Motif prediction (rna_motif)	R1262TS169_4	rna_motif errored
Motif prediction (rna_motif)	R1248TS169_4	rna_motif errored
Motif prediction (rna_motif)	R1203TS298_1	rna_motif errored
Motif prediction (rna_motif)	R1221s2TS169_3	rna_motif errored
Motif prediction (rna_motif)	R1242TS169_2	rna_motif errored
Motif prediction (rna_motif)	R1296TS169_1	rna_motif errored
Motif prediction (rna_motif)	R1205TS169_1	rna_motif errored
Motif prediction (rna_motif)	R1291TS169_4	rna_motif errored
Motif prediction (rna_motif)	R1286TS267_4	rna_motif errored
Motif prediction (rna_motif)	R1211TS169_2	rna_motif errored
Motif prediction (rna_motif)	R1250TS169_2	rna_motif errored
Motif prediction (rna_motif)	R1286TS169_4	rna_motif errored
Motif prediction (rna_motif)	R1251TS169_3	rna_motif errored
Motif prediction (rna_motif)	R1289TS169_4	rna_motif errored
Motif prediction (rna_motif)	R1256TS169_3	rna_motif errored
Motif prediction (rna_motif)	R1254TS033_1o	rna_motif errored
Motif prediction (rna_motif)	R1211TS325_1o	rna_motif errored
Motif prediction (rna_motif)	M1212TS014_5	rna_motif errored
Motif prediction (rna_motif)	R1296TS169_2	rna_motif errored
Motif prediction (rna_motif)	R1271TS169_3	rna_motif errored
Motif prediction (rna_motif)	R1256TS169_4	rna_motif errored
Motif prediction (rna_motif)	R1251TS169_2	rna_motif errored
Motif prediction (rna_motif)	R1205TS169_2	rna_motif errored
Motif prediction (rna_motif)	R1241TS169_2	rna_motif errored
Motif prediction (rna_motif)	R1256TS169_2	rna_motif errored
Motif prediction (rna_motif)	R1224s3TS169_4	rna_motif errored
Motif prediction (rna_motif)	R1224s2TS169_2	rna_motif errored
Motif prediction (rna_motif)	R1264TS169_5	rna_motif errored
Motif prediction (rna_motif)	R1211TS272_5	rna_motif errored
Motif prediction (rna_motif)	R1271TS169_2	rna_motif errored
Motif prediction (rna_motif)	R1205TS169_5	rna_motif errored
Motif prediction (rna_motif)	R1262TS207_1	rna_motif errored
Motif prediction (rna_motif)	R1203TS169_2	rna_motif errored
Motif prediction (rna_motif)	M1212TS014_1	rna_motif errored
Motif prediction (rna_motif)	R1242TS276_1	rna_motif errored
Motif prediction (rna_motif)	R1203TS169_1	rna_motif errored
Motif prediction (rna_motif)	R1209TS423_1	rna_motif errored
Motif prediction (rna_motif)	R1283v1TS169_4	rna_motif errored
Motif prediction (rna_motif)	R1221s2TS169_2	rna_motif errored
Motif prediction (rna_motif)	R1286TS169_5	rna_motif errored
Motif prediction (rna_motif)	R1293TS169_5	rna_motif errored
Motif prediction (rna_motif)	R1211TS169_3	rna_motif errored
Motif prediction (rna_motif)	R1283v1TS169_3	rna_motif errored
Motif prediction (rna_motif)	R1211TS159_2o	rna_motif errored
Motif prediction (rna_motif)	R1205TS423_1	rna_motif errored
Motif prediction (rna_motif)	R1211TS298_1	rna_motif errored
Motif prediction (rna_motif)	R1289TS169_3	rna_motif errored
Motif prediction (rna_motif)	R1221s3TS169_2	rna_motif errored
Motif prediction (rna_motif)	R1224s2TS169_5	rna_motif errored
Motif prediction (rna_motif)	R1211TS169_1	rna_motif errored
Motif prediction (rna_motif)	R1224s2TS169_3	rna_motif errored
Motif prediction (rna_motif)	R1289TS169_1	rna_motif errored
Motif prediction (rna_motif)	R1264TS207_1	rna_motif errored
Motif prediction (rna_motif)	R1203TS423_1	rna_motif errored
Motif prediction (rna_motif)	R1293TS169_2	rna_motif errored
Motif prediction (rna_motif)	R1261TS439_1	rna_motif errored
Motif prediction (rna_motif)	R1255TS169_5	rna_motif errored
Motif prediction (rna_motif)	R1255TS169_3	rna_motif errored
Motif prediction (rna_motif)	R1209TS169_3	rna_motif errored
Motif prediction (rna_motif)	R1283v1TS169_5	rna_motif errored
Motif prediction (rna_motif)	R1212TS169_4	rna_motif errored
Motif prediction (rna_motif)	R1261TS169_2	rna_motif errored
Motif prediction (rna_motif)	R1221s2TS169_5	rna_motif errored
Motif prediction (rna_motif)	R1264TS169_2	rna_motif errored
Motif prediction (rna_motif)	R1211TS338_1	rna_motif errored
Motif prediction (rna_motif)	R1211TS417_1	rna_motif errored
Motif prediction (rna_motif)	R1250TS169_4	rna_motif errored
Motif prediction (rna_motif)	R1209TS298_1	rna_motif errored
Motif prediction (rna_motif)	R1254TS033_2o	rna_motif errored
Motif prediction (rna_motif)	R1271TS169_4	rna_motif errored
Motif prediction (rna_motif)	R1256TS169_5	rna_motif errored
Motif prediction (rna_motif)	R1263TS169_1	rna_motif errored
Motif prediction (rna_motif)	R1264TS006_2	rna_motif errored
Motif prediction (rna_motif)	R1211TS286_1	rna_motif errored
Motif prediction (rna_motif)	R1261TS169_4	rna_motif errored
Motif prediction (rna_motif)	R1212TS159_5	rna_motif errored
Motif prediction (rna_motif)	R1209TS369_5	rna_motif errored
Motif prediction (rna_motif)	R1211TS159_2	rna_motif errored
Motif prediction (rna_motif)	R1291TS169_3	rna_motif errored
Motif prediction (rna_motif)	R1283v1TS169_1	rna_motif errored
Motif prediction (rna_motif)	R1241TS169_4	rna_motif errored
Motif prediction (rna_motif)	R1242TS169_3	rna_motif errored
Motif prediction (rna_motif)	R1211TS159_1o	rna_motif errored
Motif prediction (rna_motif)	R1251TS169_4	rna_motif errored
Motif prediction (rna_motif)	R1291TS169_2	rna_motif errored
Motif prediction (rna_motif)	R1263TS006_3	rna_motif errored
Motif prediction (rna_motif)	R1262TS169_3	rna_motif errored
Motif prediction (rna_motif)	R1224s3TS169_2	rna_motif errored
Motif prediction (rna_motif)	R1263TS169_2	rna_motif errored
Motif prediction (rna_motif)	R1264TS006_3	rna_motif errored
Motif prediction (rna_motif)	R1211TS325_1	rna_motif errored
Motif prediction (rna_motif)	R1221s3TS169_5	rna_motif errored
Motif prediction (rna_motif)	R1224s3TS169_1	rna_motif errored
Motif prediction (rna_motif)	R1289TS169_5	rna_motif errored
Motif prediction (rna_motif)	R1262TS169_2	rna_motif errored
Motif prediction (rna_motif)	R1255TS169_4	rna_motif errored
Motif prediction (rna_motif)	R1255TS169_1	rna_motif errored
Motif prediction (rna_motif)	R1203TS169_4	rna_motif errored
Motif prediction (rna_motif)	R1212TS439_4	rna_motif errored
Motif prediction (rna_motif)	R1212TS169_3	rna_motif errored
Motif prediction (rna_motif)	R1293TS169_1	rna_motif errored
Motif prediction (rna_motif)	R1209TS169_4	rna_motif errored
Motif prediction (rna_motif)	R1296TS169_3	rna_motif errored
Motif prediction (rna_motif)	R1224s2TS169_1	rna_motif errored
Motif prediction (rna_motif)	R1211TS169_5	rna_motif errored
Motif prediction (rna_motif)	R1264TS169_3	rna_motif errored
Motif prediction (rna_motif)	R1248TS169_1	rna_motif errored
Motif prediction (rna_motif)	R1262TS169_1	rna_motif errored
Motif prediction (rna_motif)	R1242TS169_1	rna_motif errored
Motif prediction (rna_motif)	R1221s2TS231_3	rna_motif errored
Motif prediction (rna_motif)	R1203TS169_3	rna_motif errored
Motif prediction (rna_motif)	R1296TS169_4	rna_motif errored
Motif prediction (rna_motif)	R1286TS169_1	rna_motif errored
Motif prediction (rna_motif)	R1263TS006_2	rna_motif errored
Motif prediction (rna_motif)	R1212TS169_5	rna_motif errored
Motif prediction (rna_motif)	R1211TS169_4	rna_motif errored
Motif prediction (rna_motif)	R1289TS169_2	rna_motif errored
Motif prediction (rna_motif)	R1250TS169_1	rna_motif errored
Motif prediction (rna_motif)	R1221s2TS231_4	rna_motif errored
Motif prediction (rna_motif)	R1224s3TS169_3	rna_motif errored
Motif prediction (rna_motif)	R1209TS169_5	rna_motif errored
Motif prediction (rna_motif)	R1209TS169_2	rna_motif errored
Motif prediction (rna_motif)	R1296TS169_5	rna_motif errored
Motif prediction (rna_motif)	R1212TS169_2	rna_motif errored
Motif prediction (rna_motif)	R1250TS169_3	rna_motif errored
Motif prediction (rna_motif)	R1263TS169_3	rna_motif errored
Motif prediction (rna_motif)	R1209TS169_1	rna_motif errored

## Sheet: S2 all_scores
model	Category	target	gr_code_	global_rmsd	lddt	lddt_no_checks	tm_score	TM_align	gdt_ts	inf_all	inf_stack	inf_wc	inf_nwc	clashscore	clashes_number	f1_canonical_bp	f1_crossed	f1_singlet	f1_NC_bp	f1_interchain_bp	A-minor_F1	Bulged-G_F1	Docked A_F1	GA-minor_F1	GNRA Tetraloop_F1	Intercalated T-Loop_F1	Intercalated nucleotide_F1	Loop-E Submotif_F1	Platform_F1	T-loop_F1	Tandem-GA-Sheared_F1	Tetraloop-receptor_F1	U-turn_F1	UA-handle_F1	Z-turn_F1	A-minor_interchain_F1	Bulged-G_interchain_F1	Docked A_interchain_F1	GA-minor_interchain_F1	Intercalated T-Loop_interchain_F1	Intercalated nucleotide_interchain_F1	Loop-E Submotif_interchain_F1	Platform_interchain_F1	T-loop_interchain_F1	Tandem-GA-Sheared_interchain_F1	UA-handle_interchain_F1	ICS(F1)	Prec.Iface	Recal.Iface
D1273TS028_4	NA monomer	D1273	28	12.47	0.259	0.328	0.124	0.109	0.26					89.66	4
D1273TS028_2	NA monomer	D1273	28	12.36	0.287	0.351	0.121	0.125	0.31					122.54	9
D1273TS028_1	NA monomer	D1273	28	11.25	0.138	0.319	0.112	0.111	0.25					113.69	28
D1273TS028_3	NA monomer	D1273	28	12.3	0.237	0.336	0.111	0.127	0.26					53.3	7
D1273TS028_5	NA monomer	D1273	28	12.36	0.239	0.329	0.101	0.142	0.24					62.36	3
D1273TS055_3	NA monomer	D1273	55	13.04	0.359	0.359	0.115	0.097	0.35					2.3	0
D1273TS055_1	NA monomer	D1273	55	13.04	0.359	0.359	0.115	0.097	0.35					2.3	0
D1273TS055_2	NA monomer	D1273	55	13.04	0.359	0.359	0.115	0.097	0.35					2.3	0
D1273TS055_4	NA monomer	D1273	55	13.04	0.359	0.359	0.115	0.097	0.35					2.3	0
D1273TS055_5	NA monomer	D1273	55	13.04	0.359	0.359	0.115	0.097	0.35					2.3	0
D1273TS091_3	NA monomer	D1273	91	24.68	0.217	0.228	0.122	0.12	0.23					0	1
D1273TS091_1	NA monomer	D1273	91	24.68	0.217	0.228	0.122	0.12	0.23					0	1
D1273TS091_2	NA monomer	D1273	91	24.68	0.217	0.228	0.122	0.12	0.23					0	1
D1273TS091_4	NA monomer	D1273	91	24.89	0.229	0.229	0.12	0.108	0.25					0	0
D1273TS091_5	NA monomer	D1273	91	24.23	0.217	0.217	0.098	0.123	0.22					8.88	0
D1273TS110_4	NA monomer	D1273	110	12.69	0.197	0.307	0.124	0.134	0.22					53.49	21
D1273TS110_2	NA monomer	D1273	110	12.73	0.163	0.311	0.114	0.113	0.22					178.03	21
D1273TS110_1	NA monomer	D1273	110	11.76	0.197	0.317	0.113	0.116	0.23					140.55	15
D1273TS110_3	NA monomer	D1273	110	11.84	0.176	0.339	0.112	0.111	0.24					155.63	15
D1273TS110_5	NA monomer	D1273	110	12.97	0.196	0.348	0.107	0.125	0.26					75.32	8
D1273TS167_2	NA monomer	D1273	167	13.58	0.285	0.302	0.114	0.094	0.24					1.15	1
D1273TS167_3	NA monomer	D1273	167	12.59	0.325	0.325	0.112	0.129	0.28					0	0
D1273TS167_1	NA monomer	D1273	167	13.02	0.302	0.302	0.103	0.116	0.24					0	0
D1273TS167_5	NA monomer	D1273	167	13.19	0.307	0.307	0.1	0.112	0.25					0	0
D1273TS167_4	NA monomer	D1273	167	12.55	0.307	0.307	0.099	0.097	0.28					0	0
D1273TS207_2	NA monomer	D1273	207	13.1	0.236	0.302	0.147	0.147	0.28					77.1	6
D1273TS207_1	NA monomer	D1273	207	26	0.026	0.196	0.111	0.167	0.21					116.23	51
D1273TS208_4	NA monomer	D1273	208	12.96	0.305	0.305	0.148	0.154	0.29					82.66	0
D1273TS208_1	NA monomer	D1273	208	13.05	0.259	0.302	0.147	0.149	0.27					58.69	9
D1273TS208_2	NA monomer	D1273	208	12.75	0.189	0.308	0.142	0.132	0.26					49.71	14
D1273TS208_3	NA monomer	D1273	208	12.62	0.242	0.306	0.141	0.149	0.28					59.7	4
D1273TS208_5	NA monomer	D1273	208	13.25	0.264	0.297	0.138	0.147	0.26					79.31	2
D1273TS225_1	NA monomer	D1273	225	11.76	0.197	0.317	0.113	0.116	0.23					140.55	15
D1273TS227_1	NA monomer	D1273	227	12.95	0.217	0.265	0.098	0.136	0.21					46.18	0
D1273TS227_4	NA monomer	D1273	227	12.95	0.217	0.265	0.098	0.136	0.21					46.18	0
D1273TS227_2	NA monomer	D1273	227	12.95	0.217	0.265	0.098	0.136	0.21					46.18	0
D1273TS227_3	NA monomer	D1273	227	12.95	0.217	0.265	0.098	0.136	0.21					46.18	0
D1273TS227_5	NA monomer	D1273	227	12.95	0.217	0.265	0.098	0.136	0.21					46.18	0
D1273TS231_5	NA monomer	D1273	231	11.62	0.269	0.335	0.132	0.094	0.27					114.32	3
D1273TS231_1	NA monomer	D1273	231	12.47	0.175	0.318	0.117	0.127	0.26					172.06	18
D1273TS231_3	NA monomer	D1273	231	12.87	0.136	0.321	0.11	0.096	0.2					138.86	22
D1273TS231_4	NA monomer	D1273	231	14.36	0.192	0.296	0.102	0.134	0.2					81.89	7
D1273TS231_2	NA monomer	D1273	231	13.15	0.212	0.327	0.098	0.094	0.22					124.71	10
D1273TS235_4	NA monomer	D1273	235	12.9	0.226	0.298	0.15	0.151	0.27					52.02	13
D1273TS235_2	NA monomer	D1273	235	13.15	0.262	0.294	0.148	0.168	0.28					51.78	2
D1273TS235_1	NA monomer	D1273	235	12.81	0.179	0.299	0.138	0.145	0.27					61.34	7
D1273TS235_5	NA monomer	D1273	235	12.79	0.305	0.305	0.137	0.168	0.28					59.7	0
D1273TS235_3	NA monomer	D1273	235	12.9	0.226	0.3	0.135	0.134	0.27					36.91	3
D1273TS241_2	NA monomer	D1273	241	12.48	0.196	0.298	0.128	0.1	0.23					104.72	12
D1273TS241_1	NA monomer	D1273	241	10.43	0.176	0.323	0.123	0.127	0.38					81.99	20
D1273TS241_3	NA monomer	D1273	241	10.18	0.173	0.34	0.122	0.095	0.33					135.1	28
D1273TS241_5	NA monomer	D1273	241	12.44	0.198	0.335	0.094	0.142	0.25					86.91	15
D1273TS241_4	NA monomer	D1273	241	12.35	0.191	0.327	0.091	0.13	0.24					143.52	22
D1273TS262_4	NA monomer	D1273	262	12.72	0.31	0.31	0.117	0.125	0.23					2.3	0
D1273TS262_1	NA monomer	D1273	262	12.73	0.311	0.311	0.114	0.121	0.22					2.3	0
D1273TS262_2	NA monomer	D1273	262	12.73	0.312	0.312	0.114	0.12	0.22					2.3	0
D1273TS262_3	NA monomer	D1273	262	12.74	0.31	0.31	0.11	0.138	0.23					3.44	0
D1273TS262_5	NA monomer	D1273	262	13.62	0.315	0.315	0.097	0.097	0.24					1.15	0
D1273TS267_1	NA monomer	D1273	267	27.48	0.107	0.211	0.144	0.144	0.28					30.96	0
D1273TS267_2	NA monomer	D1273	267	27.39	0.095	0.211	0.14	0.139	0.28					49.31	0
D1273TS267_3	NA monomer	D1273	267	27.39	0.101	0.212	0.126	0.128	0.28					26.41	0
D1273TS267_4	NA monomer	D1273	267	27.54	0.101	0.208	0.122	0.126	0.28					27.55	0
D1273TS267_5	NA monomer	D1273	267	27.79	0.114	0.205	0.121	0.12	0.29					32.18	0
D1273TS272_4	NA monomer	D1273	272	12.99	0.283	0.304	0.152	0.154	0.29					54.15	1
D1273TS272_1	NA monomer	D1273	272	13.25	0.278	0.307	0.147	0.132	0.29					49.43	1
D1273TS272_2	NA monomer	D1273	272	13.25	0.278	0.307	0.147	0.132	0.29					49.43	1
D1273TS272_3	NA monomer	D1273	272	12.88	0.284	0.3	0.145	0.159	0.26					36.87	2
D1273TS272_5	NA monomer	D1273	272	12.87	0.199	0.303	0.14	0.14	0.28					58.96	6
D1273TS286_2	NA monomer	D1273	286	12.57	0.315	0.315	0.139	0.138	0.3					0	0
D1273TS286_1	NA monomer	D1273	286	12.94	0.298	0.298	0.119	0.128	0.29					1.15	0
D1273TS286_5	NA monomer	D1273	286	13.26	0.316	0.316	0.112	0.113	0.26					0	0
D1273TS286_4	NA monomer	D1273	286	13.36	0.297	0.297	0.109	0.146	0.25					0	0
D1273TS286_3	NA monomer	D1273	286	13.26	0.323	0.323	0.096	0.143	0.24					1.15	0
D1273TS294_5	NA monomer	D1273	294	13.04	0.266	0.331	0.112	0.109	0.23					0	0
D1273TS294_2	NA monomer	D1273	294	12.62	0.265	0.331	0.111	0.091	0.25					3.45	0
D1273TS294_3	NA monomer	D1273	294	13.22	0.302	0.316	0.1	0.143	0.22					2.3	0
D1273TS294_1	NA monomer	D1273	294	12.58	0.304	0.319	0.097	0.117	0.22					3.45	0
D1273TS294_4	NA monomer	D1273	294	12.82	0.296	0.313	0.096	0.085	0.26					2.3	0
D1273TS304_2	NA monomer	D1273	304	14.13	0.189	0.308	0.127	0.121	0.21					88.27	13
D1273TS304_1	NA monomer	D1273	304	10.18	0.173	0.34	0.122	0.095	0.33					135.1	28
D1273TS304_5	NA monomer	D1273	304	11.52	0.13	0.325	0.111	0.115	0.27					172.81	31
D1273TS304_4	NA monomer	D1273	304	13.48	0.212	0.316	0.111	0.097	0.19					102.77	5
D1273TS304_3	NA monomer	D1273	304	12.55	0.265	0.33	0.095	0.115	0.23					63.58	3
D1273TS338_1	NA monomer	D1273	338	10.47	0	0.352	0.132	0.136	0.26					216.99	3
D1273TS338_5	NA monomer	D1273	338	11.12	0	0.359	0.12	0.121	0.29					270.64	6
D1273TS338_2	NA monomer	D1273	338	10.74	0	0.339	0.106	0.106	0.24					268.66	22
D1273TS338_3	NA monomer	D1273	338	10.67	0	0.33	0.095	0.103	0.27					205.28	49
D1273TS338_4	NA monomer	D1273	338	10.16	0	0.353	0.086	0.122	0.26					284.9	7
D1273TS408_5	NA monomer	D1273	408	13.21	0.215	0.299	0.131	0.15	0.27					89.02	9
D1273TS408_4	NA monomer	D1273	408	13.21	0.215	0.299	0.131	0.15	0.27					89.02	9
D1273TS408_3	NA monomer	D1273	408	13.97	0.22	0.22	0.1	0.115	0.19					2.3	0
D1273TS408_2	NA monomer	D1273	408	13.97	0.22	0.22	0.1	0.115	0.19					2.3	0
D1273TS408_1	NA monomer	D1273	408	13.97	0.22	0.22	0.1	0.115	0.19					2.3	0
D1273TS450_3	NA monomer	D1273	450	13.62	0.279	0.279	0.143	0.158	0.27					0	0
D1273TS450_2	NA monomer	D1273	450	12.57	0.294	0.294	0.133	0.133	0.29					0	0
D1273TS450_1	NA monomer	D1273	450	14.02	0.279	0.279	0.13	0.108	0.28					0	0
D1273TS450_5	NA monomer	D1273	450	13.24	0.28	0.28	0.128	0.104	0.31					1.15	0
D1273TS450_4	NA monomer	D1273	450	13.33	0.294	0.294	0.107	0.103	0.24					0	0
D1273TS462_4	NA monomer	D1273	462	12.91	0.201	0.297	0.149	0.152	0.27					46.19	4
D1273TS462_1	NA monomer	D1273	462	12.99	0.161	0.304	0.145	0.167	0.28					64.74	17
D1273TS462_5	NA monomer	D1273	462	13.22	0.227	0.306	0.141	0.159	0.27					78.16	3
D1273TS462_2	NA monomer	D1273	462	13.26	0.148	0.289	0.138	0.143	0.27					71.76	9
D1273TS462_3	NA monomer	D1273	462	12.67	0.237	0.296	0.132	0.133	0.28					60.92	2
D1273TS464_5	NA monomer	D1273	464	26.63	0.097	0.195	0.105	0.101	0.18					25.32	9
D1273TS464_4	NA monomer	D1273	464	26.63	0.097	0.195	0.105	0.101	0.18					25.32	9
D1273TS464_1	NA monomer	D1273	464	26.63	0.097	0.195	0.105	0.101	0.18					25.32	9
D1273TS464_3	NA monomer	D1273	464	26.63	0.097	0.195	0.105	0.101	0.18					25.32	9
D1273TS464_2	NA monomer	D1273	464	26.63	0.097	0.195	0.105	0.101	0.18					25.32	9
D1273LG338_3l	NA ligand	D1273	338
D1273LG294_4l	NA ligand	D1273	294
D1273LG294_1l	NA ligand	D1273	294
D1273LG294_2l	NA ligand	D1273	294
D1273LG294_3l	NA ligand	D1273	294
D1273LG262_4l	NA ligand	D1273	262
D1273LG262_1l	NA ligand	D1273	262
D1273LG055_5l	NA ligand	D1273	55
D1273LG338_2l	NA ligand	D1273	338
D1273LG055_3l	NA ligand	D1273	55
D1273LG262_2l	NA ligand	D1273	262
D1273LG338_4l	NA ligand	D1273	338
D1273LG055_2l	NA ligand	D1273	55
D1273LG055_4l	NA ligand	D1273	55
D1273LG338_1l	NA ligand	D1273	338
D1273LG262_3l	NA ligand	D1273	262
D1273LG055_1l	NA ligand	D1273	55
D1273LG338_5l	NA ligand	D1273	338
D1273LG262_5l	NA ligand	D1273	262
D1273LG294_5l	NA ligand	D1273	294
D1273LG091_1l	NA ligand	D1273	91
D1273LG091_2l	NA ligand	D1273	91
D1273LG091_3l	NA ligand	D1273	91
D1273LG207_2l	NA ligand	D1273	207
D1273LG207_1l	NA ligand	D1273	207
D1273LG091_4l	NA ligand	D1273	91
D1273LG091_5l	NA ligand	D1273	91
D1273LG408_4l	NA ligand	D1273	408
D1273LG408_5l	NA ligand	D1273	408
D1273LG464_1l	NA ligand	D1273	464
D1273LG464_2l	NA ligand	D1273	464
D1273LG464_3l	NA ligand	D1273	464
D1273LG464_4l	NA ligand	D1273	464
D1273LG464_5l	NA ligand	D1273	464
M1209TS481_1	Hybrid	M1209	481																																												0.931	0.91	0.953
M1209TS481_4	Hybrid	M1209	481																																												0.931	0.91	0.953
M1209TS481_3	Hybrid	M1209	481																																												0.931	0.91	0.953
M1209TS272_3	Hybrid	M1209	272																																												0.93	0.92	0.941
M1209TS183_3	Hybrid	M1209	183																																												0.928	0.951	0.906
M1209TS183_4	Hybrid	M1209	183																																												0.928	0.951	0.906
M1209TS417_5	Hybrid	M1209	417																																												0.928	0.951	0.906
M1209TS317_1	Hybrid	M1209	317																																												0.928	0.951	0.906
M1209TS417_1	Hybrid	M1209	417																																												0.928	0.951	0.906
M1209TS063_2	Hybrid	M1209	63																																												0.928	0.951	0.906
M1209TS183_5	Hybrid	M1209	183																																												0.928	0.951	0.906
M1209TS063_3	Hybrid	M1209	63																																												0.928	0.951	0.906
M1209TS183_2	Hybrid	M1209	183																																												0.928	0.951	0.906
M1209TS417_4	Hybrid	M1209	417																																												0.928	0.951	0.906
M1209TS481_2	Hybrid	M1209	481																																												0.928	0.905	0.953
M1209TS317_2	Hybrid	M1209	317																																												0.928	0.951	0.906
M1209TS317_3	Hybrid	M1209	317																																												0.928	0.951	0.906
M1209TS183_1	Hybrid	M1209	183																																												0.928	0.951	0.906
M1209TS417_2	Hybrid	M1209	417																																												0.928	0.951	0.906
M1209TS417_3	Hybrid	M1209	417																																												0.928	0.951	0.906
M1209TS317_4	Hybrid	M1209	317																																												0.928	0.951	0.906
M1209TS063_4	Hybrid	M1209	63																																												0.928	0.951	0.906
M1209TS110_4	Hybrid	M1209	110																																												0.925	0.904	0.947
M1209TS231_4	Hybrid	M1209	231																																												0.925	0.909	0.941
M1209TS063_5	Hybrid	M1209	63																																												0.924	0.95	0.9
M1209TS231_2	Hybrid	M1209	231																																												0.92	0.899	0.941
M1209TS338_1	Hybrid	M1209	338																																												0.919	0.908	0.929
M1209TS338_2	Hybrid	M1209	338																																												0.919	0.908	0.929
M1209TS338_4	Hybrid	M1209	338																																												0.919	0.908	0.929
M1209TS110_3	Hybrid	M1209	110																																												0.916	0.898	0.935
M1209TS400_1	Hybrid	M1209	400																																												0.916	0.898	0.935
M1209TS231_5	Hybrid	M1209	231																																												0.916	0.898	0.935
M1209TS110_5	Hybrid	M1209	110																																												0.916	0.898	0.935
M1209TS338_5	Hybrid	M1209	338																																												0.915	0.908	0.924
M1209TS338_3	Hybrid	M1209	338																																												0.915	0.908	0.924
M1209TS481_5	Hybrid	M1209	481																																												0.915	0.88	0.953
M1209TS294_1	Hybrid	M1209	294																																												0.913	0.898	0.929
M1209TS063_1	Hybrid	M1209	63																																												0.913	0.933	0.894
M1209TS159_1	Hybrid	M1209	159																																												0.91	0.902	0.918
M1209TS325_1	Hybrid	M1209	325																																												0.91	0.902	0.918
M1209TS231_1	Hybrid	M1209	231																																												0.91	0.897	0.924
M1209TS189_1	Hybrid	M1209	189																																												0.907	0.921	0.894
M1209TS110_2	Hybrid	M1209	110																																												0.902	0.886	0.918
M1209TS231_3	Hybrid	M1209	231																																												0.901	0.891	0.912
M1209TS286_1	Hybrid	M1209	286																																												0.899	0.886	0.912
M1209TS317_5	Hybrid	M1209	317																																												0.89	0.875	0.906
M1209TS189_5	Hybrid	M1209	189																																												0.877	0.872	0.882
M1209TS189_4	Hybrid	M1209	189																																												0.864	0.851	0.876
M1209TS189_2	Hybrid	M1209	189																																												0.84	0.832	0.847
M1209TS189_3	Hybrid	M1209	189																																												0.809	0.807	0.812
M1209TS369_2	Hybrid	M1209	369																																												0.808	0.767	0.853
M1209TS208_1	Hybrid	M1209	208																																												0.796	0.75	0.847
M1209TS143_5	Hybrid	M1209	143																																												0.793	0.837	0.753
M1209TS448_5	Hybrid	M1209	448																																												0.793	0.837	0.753
M1209TS262_4	Hybrid	M1209	262																																												0.785	0.74	0.835
M1209TS369_4	Hybrid	M1209	369																																												0.784	0.779	0.788
M1209TS241_1	Hybrid	M1209	241																																												0.778	0.753	0.806
M1209TS304_1	Hybrid	M1209	304																																												0.778	0.753	0.806
M1209TS294_2	Hybrid	M1209	294																																												0.778	0.753	0.806
M1209TS014_3	Hybrid	M1209	14																																												0.772	0.836	0.718
M1209TS014_2	Hybrid	M1209	14																																												0.772	0.836	0.718
M1209TS294_3	Hybrid	M1209	294																																												0.766	0.744	0.788
M1209TS014_1	Hybrid	M1209	14																																												0.765	0.844	0.7
M1209TS014_4	Hybrid	M1209	14																																												0.764	0.833	0.706
M1209TS143_4	Hybrid	M1209	143																																												0.764	0.809	0.724
M1209TS014_5	Hybrid	M1209	14																																												0.764	0.833	0.706
M1209TS450_5	Hybrid	M1209	450																																												0.763	0.734	0.794
M1209TS167_5	Hybrid	M1209	167																																												0.763	0.734	0.794
M1209TS262_1	Hybrid	M1209	262																																												0.762	0.76	0.765
M1209TS272_5	Hybrid	M1209	272																																												0.762	0.727	0.8
M1209TS325_5	Hybrid	M1209	325																																												0.76	0.723	0.8
M1209TS159_5	Hybrid	M1209	159																																												0.76	0.723	0.8
M1209TS286_3	Hybrid	M1209	286																																												0.759	0.759	0.759
M1209TS262_3	Hybrid	M1209	262																																												0.753	0.736	0.771
M1209TS241_2	Hybrid	M1209	241																																												0.75	0.725	0.776
M1209TS294_4	Hybrid	M1209	294																																												0.75	0.725	0.776
M1209TS304_2	Hybrid	M1209	304																																												0.75	0.725	0.776
M1209TS304_3	Hybrid	M1209	304																																												0.749	0.744	0.753
M1209TS241_3	Hybrid	M1209	241																																												0.749	0.744	0.753
M1209TS369_1	Hybrid	M1209	369																																												0.747	0.73	0.765
M1209TS208_3	Hybrid	M1209	208																																												0.74	0.727	0.753
M1209TS208_4	Hybrid	M1209	208																																												0.74	0.727	0.753
M1209TS208_5	Hybrid	M1209	208																																												0.74	0.727	0.753
M1209TS208_2	Hybrid	M1209	208																																												0.74	0.727	0.753
M1209TS110_1	Hybrid	M1209	110																																												0.739	0.721	0.759
M1209TS262_2	Hybrid	M1209	262																																												0.735	0.713	0.759
M1209TS091_3	Hybrid	M1209	91																																												0.727	0.697	0.759
M1209TS241_4	Hybrid	M1209	241																																												0.727	0.679	0.782
M1209TS304_4	Hybrid	M1209	304																																												0.727	0.679	0.782
M1209TS294_5	Hybrid	M1209	294																																												0.727	0.679	0.782
M1209TS325_3	Hybrid	M1209	325																																												0.709	0.67	0.753
M1209TS369_3	Hybrid	M1209	369																																												0.709	0.695	0.724
M1209TS159_3	Hybrid	M1209	159																																												0.709	0.67	0.753
M1209TS033_4	Hybrid	M1209	33																																												0.707	0.667	0.753
M1209TS286_5	Hybrid	M1209	286																																												0.7	0.694	0.706
M1209TS286_4	Hybrid	M1209	286																																												0.698	0.702	0.694
M1209TS304_5	Hybrid	M1209	304																																												0.695	0.642	0.759
M1209TS241_5	Hybrid	M1209	241																																												0.695	0.642	0.759
M1209TS033_1	Hybrid	M1209	33																																												0.691	0.651	0.735
M1209TS325_2	Hybrid	M1209	325																																												0.69	0.646	0.741
M1209TS159_2	Hybrid	M1209	159																																												0.69	0.646	0.741
M1209TS033_5	Hybrid	M1209	33																																												0.688	0.629	0.759
M1209TS262_5	Hybrid	M1209	262																																												0.687	0.659	0.718
M1209TS033_3	Hybrid	M1209	33																																												0.687	0.64	0.741
M1209TS267_4	Hybrid	M1209	267																																												0.686	0.763	0.624
M1209TS143_2	Hybrid	M1209	143																																												0.681	0.639	0.729
M1209TS267_3	Hybrid	M1209	267																																												0.677	0.75	0.618
M1209TS033_2	Hybrid	M1209	33																																												0.676	0.621	0.741
M1209TS267_2	Hybrid	M1209	267																																												0.671	0.726	0.624
M1209TS325_4	Hybrid	M1209	325																																												0.67	0.604	0.753
M1209TS159_4	Hybrid	M1209	159																																												0.67	0.604	0.753
M1209TS462_3	Hybrid	M1209	462																																												0.669	0.721	0.624
M1209TS028_3	Hybrid	M1209	28																																												0.669	0.721	0.624
M1209TS272_4	Hybrid	M1209	272																																												0.667	0.594	0.759
M1209TS462_1	Hybrid	M1209	462																																												0.665	0.704	0.629
M1209TS462_5	Hybrid	M1209	462																																												0.66	0.702	0.624
M1209TS028_5	Hybrid	M1209	28																																												0.66	0.709	0.618
M1209TS028_4	Hybrid	M1209	28																																												0.66	0.709	0.618
M1209TS462_4	Hybrid	M1209	462																																												0.658	0.697	0.624
M1209TS028_1	Hybrid	M1209	28																																												0.656	0.7	0.618
M1209TS006_1	Hybrid	M1209	6																																												0.656	0.582	0.753
M1209TS225_1	Hybrid	M1209	225																																												0.656	0.7	0.618
M1209TS044_1	Hybrid	M1209	44																																												0.656	0.7	0.618
M1209TS272_1	Hybrid	M1209	272																																												0.656	0.578	0.759
M1209TS091_4	Hybrid	M1209	91																																												0.656	0.582	0.753
M1209TS028_2	Hybrid	M1209	28																																												0.654	0.695	0.618
M1209TS462_2	Hybrid	M1209	462																																												0.654	0.695	0.618
M1209TS091_5	Hybrid	M1209	91																																												0.653	0.58	0.747
M1209TS267_1	Hybrid	M1209	267																																												0.652	0.705	0.606
M1209TS267_5	Hybrid	M1209	267																																												0.649	0.663	0.635
M1209TS143_1	Hybrid	M1209	143																																												0.645	0.561	0.759
M1209TS091_2	Hybrid	M1209	91																																												0.643	0.591	0.706
M1209TS272_2	Hybrid	M1209	272																																												0.637	0.549	0.759
M1209TS091_1	Hybrid	M1209	91																																												0.63	0.551	0.735
M1209TS143_3	Hybrid	M1209	143																																												0.619	0.532	0.741
M1209TS006_5	Hybrid	M1209	6																																												0.618	0.525	0.753
M1209TS006_4	Hybrid	M1209	6																																												0.61	0.512	0.753
M1209TS006_2	Hybrid	M1209	6																																												0.602	0.496	0.765
M1209TS286_2	Hybrid	M1209	286																																												0.601	0.651	0.559
M1209TS369_5	Hybrid	M1209	369																																												0.54	0.442	0.694
M1209TS006_3	Hybrid	M1209	6																																												0.538	0.418	0.753
M1211TS286_5	Hybrid	M1211	286																																												0.134	0.143	0.126
M1211TS481_4	Hybrid	M1211	481																																												0.087	0.082	0.092
M1211TS462_4	Hybrid	M1211	462																																												0.084	0.156	0.057
M1211TS481_1	Hybrid	M1211	481																																												0.083	0.065	0.115
M1211TS462_5	Hybrid	M1211	462																																												0.082	0.143	0.057
M1211TS189_5	Hybrid	M1211	189																																												0.082	0.074	0.092
M1211TS462_3	Hybrid	M1211	462																																												0.081	0.139	0.057
M1211TS462_2	Hybrid	M1211	462																																												0.081	0.135	0.057
M1211TS462_1	Hybrid	M1211	462																																												0.081	0.135	0.057
M1211TS481_5	Hybrid	M1211	481																																												0.079	0.069	0.092
M1211TS189_1	Hybrid	M1211	189																																												0.076	0.065	0.092
M1211TS481_3	Hybrid	M1211	481																																												0.07	0.062	0.08
M1211TS450_3	Hybrid	M1211	450																																												0.056	0.048	0.069
M1211TS167_1	Hybrid	M1211	167																																												0.056	0.048	0.069
M1211TS110_3	Hybrid	M1211	110																																												0.052	0.103	0.034
M1211TS028_5	Hybrid	M1211	28																																												0.051	0.097	0.034
M1211TS028_4	Hybrid	M1211	28																																												0.051	0.097	0.034
M1211TS110_1	Hybrid	M1211	110																																												0.051	0.1	0.034
M1211TS450_5	Hybrid	M1211	450																																												0.051	0.041	0.069
M1211TS110_2	Hybrid	M1211	110																																												0.05	0.094	0.034
M1211TS091_2	Hybrid	M1211	91																																												0.045	0.034	0.069
M1211TS267_5	Hybrid	M1211	267																																												0.044	0.062	0.034
M1211TS110_5	Hybrid	M1211	110																																												0.035	0.077	0.023
M1211TS110_4	Hybrid	M1211	110																																												0.035	0.074	0.023
M1211TS028_3	Hybrid	M1211	28																																												0.034	0.069	0.023
M1211TS028_1	Hybrid	M1211	28																																												0.034	0.067	0.023
M1211TS028_2	Hybrid	M1211	28																																												0.034	0.062	0.023
M1211TS267_3	Hybrid	M1211	267																																												0.033	0.061	0.023
M1211TS369_4	Hybrid	M1211	369																																												0.03	0.018	0.103
M1211TS294_5	Hybrid	M1211	294																																												0.023	0.022	0.023
M1211TS304_1	Hybrid	M1211	304																																												0.022	0.022	0.023
M1211TS231_1	Hybrid	M1211	231																																												0.022	0.021	0.023
M1211TS231_2	Hybrid	M1211	231																																												0.022	0.02	0.023
M1211TS241_2	Hybrid	M1211	241																																												0.022	0.021	0.023
M1211TS272_3	Hybrid	M1211	272																																												0.022	0.022	0.023
M1211TS294_3	Hybrid	M1211	294																																												0.022	0.02	0.023
M1211TS241_4	Hybrid	M1211	241																																												0.022	0.021	0.023
M1211TS304_2	Hybrid	M1211	304																																												0.022	0.021	0.023
M1211TS304_4	Hybrid	M1211	304																																												0.022	0.021	0.023
M1211TS241_1	Hybrid	M1211	241																																												0.022	0.022	0.023
M1211TS262_5	Hybrid	M1211	262																																												0.022	0.02	0.023
M1211TS369_2	Hybrid	M1211	369																																												0.021	0.02	0.023
M1211TS231_3	Hybrid	M1211	231																																												0.021	0.02	0.023
M1211TS033_4	Hybrid	M1211	33																																												0.02	0.017	0.023
M1211TS159_4	Hybrid	M1211	159																																												0.02	0.017	0.023
M1211TS267_1	Hybrid	M1211	267																																												0.015	0.023	0.011
M1211TS369_3	Hybrid	M1211	369																																												0.012	0.007	0.069
M1211TS091_4	Hybrid	M1211	91																																												0.011	0.01	0.011
M1211TS231_5	Hybrid	M1211	231																																												0.011	0.01	0.011
M1211TS262_3	Hybrid	M1211	262																																												0.011	0.01	0.011
M1211TS262_1	Hybrid	M1211	262																																												0.011	0.011	0.011
M1211TS304_3	Hybrid	M1211	304																																												0.011	0.011	0.011
M1211TS304_5	Hybrid	M1211	304																																												0.011	0.011	0.011
M1211TS241_5	Hybrid	M1211	241																																												0.011	0.011	0.011
M1211TS167_2	Hybrid	M1211	167																																												0.011	0.011	0.011
M1211TS241_3	Hybrid	M1211	241																																												0.011	0.011	0.011
M1211TS231_4	Hybrid	M1211	231																																												0.01	0.009	0.011
M1211TS481_2	Hybrid	M1211	481																																												0.009	0.008	0.011
M1211TS159_3	Hybrid	M1211	159																																												0.007	0.006	0.011
M1211TS033_3	Hybrid	M1211	33																																												0.007	0.006	0.011
M1211TS033_5	Hybrid	M1211	33																																												0.007	0.005	0.011
M1211TS450_2	Hybrid	M1211	450																																												0	0	0
M1211TS417_3	Hybrid	M1211	417																																												0	0	0
M1211TS033_2	Hybrid	M1211	33																																												0	0	0
M1211TS183_1	Hybrid	M1211	183																																												0	0	0
M1211TS006_1	Hybrid	M1211	6																																												0	0	0
M1211TS167_3	Hybrid	M1211	167																																												0	0	0
M1211TS267_4	Hybrid	M1211	267																																												0	0	0
M1211TS143_2	Hybrid	M1211	143																																												0	0	0
M1211TS272_5	Hybrid	M1211	272																																												0	0	0
M1211TS294_4	Hybrid	M1211	294																																												0	0	0
M1211TS417_2	Hybrid	M1211	417																																												0	0	0
M1211TS014_4	Hybrid	M1211	14																																												0	0	0
M1211TS286_4	Hybrid	M1211	286																																												0	0	0
M1211TS006_3	Hybrid	M1211	6																																												0	0	0
M1211TS091_5	Hybrid	M1211	91																																												0	0	0
M1211TS143_1	Hybrid	M1211	143																																												0	0	0
M1211TS267_2	Hybrid	M1211	267																																												0	0	0
M1211TS317_2	Hybrid	M1211	317																																												0	0	0
M1211TS262_4	Hybrid	M1211	262																																												0	0	0
M1211TS014_1	Hybrid	M1211	14																																												0	0	0
M1211TS006_5	Hybrid	M1211	6																																												0	0	0
M1211TS294_2	Hybrid	M1211	294																																												0	0	0
M1211TS286_3	Hybrid	M1211	286																																												0	0	0
M1211TS143_4	Hybrid	M1211	143																																												0	0	0
M1211TS183_4	Hybrid	M1211	183																																												0	0	0
M1211TS317_3	Hybrid	M1211	317																																												0	0	0
M1211TS272_4	Hybrid	M1211	272																																												0	0	0
M1211TS167_4	Hybrid	M1211	167																																												0	0	0
M1211TS294_1	Hybrid	M1211	294																																												0	0	0
M1211TS369_1	Hybrid	M1211	369																																												0	0	0
M1211TS262_2	Hybrid	M1211	262																																												0	0	0
M1211TS189_2	Hybrid	M1211	189																																												0	0	0
M1211TS272_2	Hybrid	M1211	272																																												0	0	0
M1211TS014_3	Hybrid	M1211	14																																												0	0	0
M1211TS183_2	Hybrid	M1211	183																																												0	0	0
M1211TS317_1	Hybrid	M1211	317																																												0	0	0
M1211TS189_3	Hybrid	M1211	189																																												0	0	0
M1211TS091_3	Hybrid	M1211	91																																												0	0	0
M1211TS006_2	Hybrid	M1211	6																																												0	0	0
M1211TS448_5	Hybrid	M1211	448																																												0	0	0
M1211TS143_3	Hybrid	M1211	143																																												0	0	0
M1211TS189_4	Hybrid	M1211	189																																												0	0	0
M1211TS183_3	Hybrid	M1211	183																																												0	0	0
M1211TS014_2	Hybrid	M1211	14																																												0	0	0
M1211TS417_5	Hybrid	M1211	417																																												0	0	0
M1211TS006_4	Hybrid	M1211	6																																												0	0	0
M1211TS417_1	Hybrid	M1211	417																																												0	0	0
M1211TS317_4	Hybrid	M1211	317																																												0	0	0
M1211TS091_1	Hybrid	M1211	91																																												0	0	0
M1211TS450_4	Hybrid	M1211	450																																												0	0	0
M1211TS183_5	Hybrid	M1211	183																																												0	0	0
M1211TS167_5	Hybrid	M1211	167																																												0	0	0
M1211TS317_5	Hybrid	M1211	317																																												0	0	0
M1211TS286_2	Hybrid	M1211	286																																												0	0	0
M1211TS272_1	Hybrid	M1211	272																																												0	0	0
M1211TS450_1	Hybrid	M1211	450																																												0	0	0
M1211TS286_1	Hybrid	M1211	286																																												0	0	0
M1211TS143_5	Hybrid	M1211	143																																												0	0	0
M1211TS417_4	Hybrid	M1211	417																																												0	0	0
M1211TS014_5	Hybrid	M1211	14																																												0	0	0
M1211TS400_1	Hybrid	M1211	400																																												0	0	0
M1211TS369_5	Hybrid	M1211	369																																												0	0	0
M1212TS338_2	Hybrid	M1212	338																																												0.634	0.708	0.574
M1212TS338_1	Hybrid	M1212	338																																												0.633	0.705	0.574
M1212TS262_1	Hybrid	M1212	262																																												0.626	0.717	0.556
M1212TS338_5	Hybrid	M1212	338																																												0.616	0.728	0.533
M1212TS338_4	Hybrid	M1212	338																																												0.609	0.725	0.526
M1212TS262_2	Hybrid	M1212	262																																												0.602	0.649	0.561
M1212TS338_3	Hybrid	M1212	338																																												0.596	0.665	0.541
M1212TS208_3	Hybrid	M1212	208																																												0.53	0.659	0.444
M1212TS272_5	Hybrid	M1212	272																																												0.521	0.615	0.452
M1212TS208_4	Hybrid	M1212	208																																												0.49	0.631	0.401
M1212TS208_5	Hybrid	M1212	208																																												0.478	0.509	0.452
M1212TS325_4	Hybrid	M1212	325																																												0.401	0.496	0.337
M1212TS033_4	Hybrid	M1212	33																																												0.401	0.496	0.337
M1212TS294_5	Hybrid	M1212	294																																												0.384	0.496	0.314
M1212TS028_1	Hybrid	M1212	28																																												0.382	0.47	0.321
M1212TS462_1	Hybrid	M1212	462																																												0.382	0.47	0.321
M1212TS033_2	Hybrid	M1212	33																																												0.379	0.429	0.339
M1212TS325_2	Hybrid	M1212	325																																												0.379	0.429	0.339
M1212TS208_1	Hybrid	M1212	208																																												0.364	0.461	0.301
M1212TS369_5	Hybrid	M1212	369																																												0.343	0.395	0.304
M1212TS231_4	Hybrid	M1212	231																																												0.338	0.398	0.293
M1212TS304_3	Hybrid	M1212	304																																												0.331	0.385	0.291
M1212TS369_2	Hybrid	M1212	369																																												0.33	0.374	0.296
M1212TS369_1	Hybrid	M1212	369																																												0.329	0.394	0.283
M1212TS231_1	Hybrid	M1212	231																																												0.329	0.38	0.291
M1212TS044_1	Hybrid	M1212	44																																												0.326	0.375	0.288
M1212TS304_1	Hybrid	M1212	304																																												0.326	0.375	0.288
M1212TS044_3	Hybrid	M1212	44																																												0.326	0.375	0.288
M1212TS304_5	Hybrid	M1212	304																																												0.322	0.366	0.288
M1212TS033_3	Hybrid	M1212	33																																												0.321	0.375	0.281
M1212TS325_3	Hybrid	M1212	325																																												0.321	0.375	0.281
M1212TS208_2	Hybrid	M1212	208																																												0.315	0.387	0.265
M1212TS159_2	Hybrid	M1212	159																																												0.313	0.382	0.265
M1212TS304_2	Hybrid	M1212	304																																												0.308	0.354	0.273
M1212TS471_2	Hybrid	M1212	471																																												0.308	0.354	0.273
M1212TS033_1	Hybrid	M1212	33																																												0.306	0.375	0.258
M1212TS325_1	Hybrid	M1212	325																																												0.306	0.375	0.258
M1212TS304_4	Hybrid	M1212	304																																												0.304	0.364	0.26
M1212TS231_3	Hybrid	M1212	231																																												0.302	0.369	0.255
M1212TS159_4	Hybrid	M1212	159																																												0.293	0.37	0.242
M1212TS231_5	Hybrid	M1212	231																																												0.284	0.339	0.245
M1212TS369_3	Hybrid	M1212	369																																												0.277	0.355	0.227
M1212TS033_5	Hybrid	M1212	33																																												0.273	0.336	0.23
M1212TS325_5	Hybrid	M1212	325																																												0.273	0.336	0.23
M1212TS231_2	Hybrid	M1212	231																																												0.269	0.34	0.222
M1212TS262_4	Hybrid	M1212	262																																												0.265	0.304	0.235
M1212TS294_4	Hybrid	M1212	294																																												0.257	0.31	0.219
M1212TS110_1	Hybrid	M1212	110																																												0.257	0.297	0.227
M1212TS241_1	Hybrid	M1212	241																																												0.256	0.307	0.219
M1212TS262_3	Hybrid	M1212	262																																												0.256	0.29	0.23
M1212TS462_2	Hybrid	M1212	462																																												0.254	0.293	0.224
M1212TS294_3	Hybrid	M1212	294																																												0.253	0.305	0.217
M1212TS159_1	Hybrid	M1212	159																																												0.245	0.26	0.232
M1212TS294_2	Hybrid	M1212	294																																												0.243	0.289	0.209
M1212TS159_3	Hybrid	M1212	159																																												0.242	0.303	0.202
M1212TS159_5	Hybrid	M1212	159																																												0.232	0.308	0.186
M1212TS241_5	Hybrid	M1212	241																																												0.214	0.239	0.194
M1212TS286_3	Hybrid	M1212	286																																												0.211	0.337	0.153
M1212TS286_1	Hybrid	M1212	286																																												0.202	0.299	0.153
M1212TS481_2	Hybrid	M1212	481																																												0.199	0.221	0.181
M1212TS286_2	Hybrid	M1212	286																																												0.186	0.286	0.138
M1212TS241_2	Hybrid	M1212	241																																												0.177	0.239	0.14
M1212TS241_3	Hybrid	M1212	241																																												0.162	0.184	0.145
M1212TS262_5	Hybrid	M1212	262																																												0.16	0.265	0.115
M1212TS241_4	Hybrid	M1212	241																																												0.158	0.157	0.158
M1212TS294_1	Hybrid	M1212	294																																												0.151	0.255	0.107
M1212TS369_4	Hybrid	M1212	369																																												0.137	0.248	0.094
M1212TS481_1	Hybrid	M1212	481																																												0.135	0.236	0.094
M1212TS481_5	Hybrid	M1212	481																																												0.119	0.191	0.087
M1212TS481_3	Hybrid	M1212	481																																												0.118	0.531	0.066
M1212TS481_4	Hybrid	M1212	481																																												0.111	0.347	0.066
M1212TS272_1	Hybrid	M1212	272																																												0.106	0.309	0.064
M1212TS272_4	Hybrid	M1212	272																																												0.099	0.163	0.071
M1212TS272_2	Hybrid	M1212	272																																												0.096	0.157	0.069
M1212TS143_1	Hybrid	M1212	143																																												0.092	0.098	0.087
M1212TS143_3	Hybrid	M1212	143																																												0.087	0.085	0.089
M1212TS272_3	Hybrid	M1212	272																																												0.083	0.129	0.061
M1212TS052_4	Hybrid	M1212	52																																												0.052	0.116	0.033
M1212TS052_2	Hybrid	M1212	52																																												0.039	0.065	0.028
M1212TS052_1	Hybrid	M1212	52																																												0.035	0.074	0.023
M1212TS052_5	Hybrid	M1212	52																																												0.035	0.074	0.023
M1212TS052_3	Hybrid	M1212	52																																												0.031	0.049	0.023
M1212TS286_5	Hybrid	M1212	286																																												0.024	0.053	0.015
M1212TS143_2	Hybrid	M1212	143																																												0.021	0.022	0.02
M1212TS014_5	Hybrid	M1212	14																																												0	0	0
M1212TS267_3	Hybrid	M1212	267																																												0	0	0
M1212TS267_2	Hybrid	M1212	267																																												0	0	0
M1212TS014_2	Hybrid	M1212	14																																												0	0	0
M1212TS286_4	Hybrid	M1212	286																																												0	0	0
M1212TS267_1	Hybrid	M1212	267																																												0	0	0
M1212TS267_5	Hybrid	M1212	267																																												0	0	0
M1212TS014_1	Hybrid	M1212	14																																												0	0	0
M1212TS014_4	Hybrid	M1212	14																																												0	0	0
M1212TS014_3	Hybrid	M1212	14																																												0	0	0
M1212TS267_4	Hybrid	M1212	267																																												0	0	0
M1216TS208_2	Hybrid	M1216	208																																												0.655	0.665	0.646
M1216TS481_5	Hybrid	M1216	481																																												0.655	0.696	0.618
M1216TS462_3	Hybrid	M1216	462																																												0.652	0.671	0.634
M1216TS462_2	Hybrid	M1216	462																																												0.652	0.671	0.634
M1216TS110_1	Hybrid	M1216	110																																												0.652	0.671	0.634
M1216TS028_2	Hybrid	M1216	28																																												0.652	0.671	0.634
M1216TS028_5	Hybrid	M1216	28																																												0.648	0.663	0.633
M1216TS241_3	Hybrid	M1216	241																																												0.646	0.666	0.627
M1216TS110_5	Hybrid	M1216	110																																												0.646	0.691	0.606
M1216TS208_3	Hybrid	M1216	208																																												0.646	0.65	0.641
M1216TS481_3	Hybrid	M1216	481																																												0.642	0.688	0.602
M1216TS481_4	Hybrid	M1216	481																																												0.639	0.68	0.603
M1216TS231_3	Hybrid	M1216	231																																												0.639	0.658	0.621
M1216TS028_1	Hybrid	M1216	28																																												0.637	0.646	0.629
M1216TS462_1	Hybrid	M1216	462																																												0.637	0.646	0.629
M1216TS208_4	Hybrid	M1216	208																																												0.637	0.647	0.627
M1216TS369_2	Hybrid	M1216	369																																												0.636	0.663	0.612
M1216TS231_2	Hybrid	M1216	231																																												0.635	0.649	0.621
M1216TS028_4	Hybrid	M1216	28																																												0.634	0.647	0.621
M1216TS304_2	Hybrid	M1216	304																																												0.634	0.642	0.625
M1216TS110_4	Hybrid	M1216	110																																												0.634	0.647	0.621
M1216TS338_3	Hybrid	M1216	338																																												0.633	0.666	0.603
M1216TS231_5	Hybrid	M1216	231																																												0.632	0.645	0.62
M1216TS231_1	Hybrid	M1216	231																																												0.631	0.655	0.608
M1216TS262_5	Hybrid	M1216	262																																												0.63	0.655	0.607
M1216TS208_5	Hybrid	M1216	208																																												0.629	0.644	0.614
M1216TS241_1	Hybrid	M1216	241																																												0.629	0.658	0.603
M1216TS304_3	Hybrid	M1216	304																																												0.628	0.645	0.612
M1216TS241_4	Hybrid	M1216	241																																												0.627	0.64	0.615
M1216TS208_1	Hybrid	M1216	208																																												0.626	0.648	0.607
M1216TS231_4	Hybrid	M1216	231																																												0.625	0.651	0.601
M1216TS338_2	Hybrid	M1216	338																																												0.622	0.643	0.603
M1216TS304_1	Hybrid	M1216	304																																												0.621	0.639	0.605
M1216TS028_3	Hybrid	M1216	28																																												0.621	0.626	0.617
M1216TS304_5	Hybrid	M1216	304																																												0.617	0.622	0.611
M1216TS241_2	Hybrid	M1216	241																																												0.616	0.632	0.601
M1216TS159_1	Hybrid	M1216	159																																												0.612	0.624	0.6
M1216TS325_1	Hybrid	M1216	325																																												0.612	0.624	0.6
M1216TS294_2	Hybrid	M1216	294																																												0.612	0.643	0.585
M1216TS241_5	Hybrid	M1216	241																																												0.61	0.616	0.604
M1216TS338_4	Hybrid	M1216	338																																												0.608	0.654	0.568
M1216TS338_1	Hybrid	M1216	338																																												0.606	0.603	0.608
M1216TS304_4	Hybrid	M1216	304																																												0.605	0.605	0.605
M1216TS294_4	Hybrid	M1216	294																																												0.605	0.611	0.599
M1216TS338_5	Hybrid	M1216	338																																												0.603	0.644	0.568
M1216TS294_5	Hybrid	M1216	294																																												0.601	0.612	0.59
M1216TS294_3	Hybrid	M1216	294																																												0.601	0.609	0.594
M1216TS462_4	Hybrid	M1216	462																																												0.598	0.597	0.599
M1216TS110_2	Hybrid	M1216	110																																												0.598	0.597	0.599
M1216TS262_3	Hybrid	M1216	262																																												0.597	0.621	0.574
M1216TS262_1	Hybrid	M1216	262																																												0.597	0.624	0.572
M1216TS262_2	Hybrid	M1216	262																																												0.596	0.62	0.574
M1216TS481_2	Hybrid	M1216	481																																												0.594	0.65	0.547
M1216TS262_4	Hybrid	M1216	262																																												0.593	0.616	0.572
M1216TS110_3	Hybrid	M1216	110																																												0.593	0.628	0.562
M1216TS481_1	Hybrid	M1216	481																																												0.593	0.646	0.549
M1216TS462_5	Hybrid	M1216	462																																												0.593	0.628	0.562
M1216TS369_1	Hybrid	M1216	369																																												0.59	0.595	0.585
M1216TS286_1	Hybrid	M1216	286																																												0.556	0.617	0.506
M1216TS286_3	Hybrid	M1216	286																																												0.554	0.622	0.499
M1216TS286_2	Hybrid	M1216	286																																												0.553	0.609	0.506
M1216TS286_5	Hybrid	M1216	286																																												0.553	0.611	0.505
M1216TS286_4	Hybrid	M1216	286																																												0.552	0.618	0.498
M1216TS143_1	Hybrid	M1216	143																																												0.504	0.506	0.503
M1216TS294_1	Hybrid	M1216	294																																												0.473	0.426	0.532
M1216TS143_2	Hybrid	M1216	143																																												0.458	0.422	0.501
M1216TS159_2	Hybrid	M1216	159																																												0.404	0.327	0.53
M1216TS033_1	Hybrid	M1216	33																																												0.404	0.327	0.53
M1216TS369_4	Hybrid	M1216	369																																												0.389	0.388	0.39
M1216TS369_3	Hybrid	M1216	369																																												0.377	0.365	0.39
M1216TS369_5	Hybrid	M1216	369																																												0.35	0.317	0.392
M1216TS167_3	Hybrid	M1216	167																																												0.222	0.193	0.262
M1216TS167_4	Hybrid	M1216	167																																												0.179	0.141	0.247
M1216TS167_1	Hybrid	M1216	167																																												0.117	0.096	0.151
M1216TS272_2	Hybrid	M1216	272																																												0.108	0.132	0.091
M1216TS272_5	Hybrid	M1216	272																																												0.095	0.095	0.095
M1216TS272_3	Hybrid	M1216	272																																												0.095	0.095	0.095
M1216TS167_5	Hybrid	M1216	167																																												0.094	0.095	0.093
M1216TS272_1	Hybrid	M1216	272																																												0.087	0.082	0.092
M1216TS272_4	Hybrid	M1216	272																																												0.087	0.082	0.092
M1221TS033_4	Hybrid	M1221	33																																												0.577	0.653	0.516
M1221TS481_1	Hybrid	M1221	481																																												0.524	0.564	0.49
M1221TS033_2	Hybrid	M1221	33																																												0.509	0.563	0.464
M1221TS481_5	Hybrid	M1221	481																																												0.508	0.701	0.399
M1221TS481_4	Hybrid	M1221	481																																												0.504	0.728	0.386
M1221TS481_2	Hybrid	M1221	481																																												0.504	0.728	0.386
M1221TS294_2	Hybrid	M1221	294																																												0.485	0.555	0.431
M1221TS294_1	Hybrid	M1221	294																																												0.46	0.521	0.412
M1221TS262_2	Hybrid	M1221	262																																												0.447	0.43	0.464
M1221TS262_5	Hybrid	M1221	262																																												0.446	0.424	0.471
M1221TS262_4	Hybrid	M1221	262																																												0.442	0.439	0.444
M1221TS262_1	Hybrid	M1221	262																																												0.439	0.433	0.444
M1221TS262_3	Hybrid	M1221	262																																												0.436	0.435	0.438
M1221TS338_2	Hybrid	M1221	338																																												0.413	0.463	0.373
M1221TS294_3	Hybrid	M1221	294																																												0.386	0.409	0.366
M1221TS338_1	Hybrid	M1221	338																																												0.372	0.457	0.314
M1221TS294_4	Hybrid	M1221	294																																												0.367	0.4	0.34
M1221TS294_5	Hybrid	M1221	294																																												0.357	0.414	0.314
M1221TS338_3	Hybrid	M1221	338																																												0.354	0.478	0.281
M1221TS286_2	Hybrid	M1221	286																																												0.34	0.466	0.268
M1221TS325_3	Hybrid	M1221	325																																												0.338	0.561	0.242
M1221TS159_3	Hybrid	M1221	159																																												0.338	0.561	0.242
M1221TS033_1	Hybrid	M1221	33																																												0.338	0.561	0.242
M1221TS338_4	Hybrid	M1221	338																																												0.306	0.461	0.229
M1221TS286_1	Hybrid	M1221	286																																												0.302	0.472	0.222
M1221TS338_5	Hybrid	M1221	338																																												0.29	0.363	0.242
M1221TS481_3	Hybrid	M1221	481																																												0.282	0.5	0.196
M1221TS159_2	Hybrid	M1221	159																																												0.272	0.337	0.229
M1221TS325_2	Hybrid	M1221	325																																												0.272	0.337	0.229
M1221TS462_3	Hybrid	M1221	462																																												0.259	0.278	0.242
M1221TS110_2	Hybrid	M1221	110																																												0.259	0.278	0.242
M1221TS231_4	Hybrid	M1221	231																																												0.253	0.306	0.216
M1221TS159_5	Hybrid	M1221	159																																												0.215	0.312	0.163
M1221TS325_5	Hybrid	M1221	325																																												0.215	0.312	0.163
M1221TS033_5	Hybrid	M1221	33																																												0.215	0.312	0.163
M1221TS462_4	Hybrid	M1221	462																																												0.212	0.24	0.19
M1221TS110_1	Hybrid	M1221	110																																												0.212	0.24	0.19
M1221TS143_3	Hybrid	M1221	143																																												0.204	0.23	0.183
M1221TS143_1	Hybrid	M1221	143																																												0.203	0.175	0.242
M1221TS208_4	Hybrid	M1221	208																																												0.191	0.261	0.15
M1221TS241_1	Hybrid	M1221	241																																												0.188	0.233	0.157
M1221TS241_3	Hybrid	M1221	241																																												0.184	0.256	0.144
M1221TS450_5	Hybrid	M1221	450																																												0.182	0.216	0.157
M1221TS167_3	Hybrid	M1221	167																																												0.182	0.216	0.157
M1221TS231_5	Hybrid	M1221	231																																												0.178	0.217	0.15
M1221TS110_3	Hybrid	M1221	110																																												0.178	0.195	0.163
M1221TS028_5	Hybrid	M1221	28																																												0.178	0.205	0.157
M1221TS143_4	Hybrid	M1221	143																																												0.176	0.134	0.255
M1221TS028_1	Hybrid	M1221	28																																												0.175	0.209	0.15
M1221TS462_1	Hybrid	M1221	462																																												0.175	0.209	0.15
M1221TS304_5	Hybrid	M1221	304																																												0.175	0.263	0.131
M1221TS450_4	Hybrid	M1221	450																																												0.17	0.185	0.157
M1221TS304_2	Hybrid	M1221	304																																												0.167	0.189	0.15
M1221TS208_1	Hybrid	M1221	208																																												0.165	0.277	0.118
M1221TS231_3	Hybrid	M1221	231																																												0.161	0.229	0.124
M1221TS028_3	Hybrid	M1221	28																																												0.159	0.177	0.144
M1221TS286_3	Hybrid	M1221	286																																												0.158	0.218	0.124
M1221TS286_5	Hybrid	M1221	286																																												0.157	0.27	0.111
M1221TS241_2	Hybrid	M1221	241																																												0.156	0.181	0.137
M1221TS028_2	Hybrid	M1221	28																																												0.155	0.19	0.131
M1221TS462_2	Hybrid	M1221	462																																												0.155	0.19	0.131
M1221TS208_2	Hybrid	M1221	208																																												0.152	0.18	0.131
M1221TS241_4	Hybrid	M1221	241																																												0.152	0.182	0.131
M1221TS304_4	Hybrid	M1221	304																																												0.147	0.215	0.111
M1221TS167_1	Hybrid	M1221	167																																												0.147	0.215	0.111
M1221TS450_1	Hybrid	M1221	450																																												0.147	0.215	0.111
M1221TS208_3	Hybrid	M1221	208																																												0.147	0.196	0.118
M1221TS450_3	Hybrid	M1221	450																																												0.142	0.156	0.131
M1221TS167_4	Hybrid	M1221	167																																												0.142	0.156	0.131
M1221TS450_2	Hybrid	M1221	450																																												0.136	0.161	0.118
M1221TS167_2	Hybrid	M1221	167																																												0.136	0.161	0.118
M1221TS325_4	Hybrid	M1221	325																																												0.135	0.173	0.111
M1221TS110_5	Hybrid	M1221	110																																												0.135	0.159	0.118
M1221TS033_3	Hybrid	M1221	33																																												0.135	0.173	0.111
M1221TS159_4	Hybrid	M1221	159																																												0.135	0.173	0.111
M1221TS231_2	Hybrid	M1221	231																																												0.133	0.165	0.111
M1221TS028_4	Hybrid	M1221	28																																												0.131	0.16	0.111
M1221TS208_5	Hybrid	M1221	208																																												0.119	0.139	0.105
M1221TS241_5	Hybrid	M1221	241																																												0.112	0.144	0.092
M1221TS286_4	Hybrid	M1221	286																																												0.111	0.14	0.092
M1221TS231_1	Hybrid	M1221	231																																												0.109	0.124	0.098
M1221TS304_3	Hybrid	M1221	304																																												0.108	0.119	0.098
M1221TS304_1	Hybrid	M1221	304																																												0.098	0.117	0.085
M1221TS369_2	Hybrid	M1221	369																																												0.097	0.113	0.085
M1221TS110_4	Hybrid	M1221	110																																												0.097	0.113	0.085
M1221TS462_5	Hybrid	M1221	462																																												0.097	0.113	0.085
M1221TS369_4	Hybrid	M1221	369																																												0.016	0.009	0.065
M1221TS369_3	Hybrid	M1221	369																																												0.003	0.002	0.02
M1221TS267_4	Hybrid	M1221	267																																												0	0	0
M1221TS267_3	Hybrid	M1221	267																																												0	0	0
M1221TS267_1	Hybrid	M1221	267																																												0	0	0
M1221TS014_3	Hybrid	M1221	14																																												0	0	0
M1221TS143_2	Hybrid	M1221	143																																												0	0	0
M1221TS014_1	Hybrid	M1221	14																																												0	0	0
M1221TS167_5	Hybrid	M1221	167																																												0	0	0
M1221TS267_5	Hybrid	M1221	267																																												0	0	0
M1221TS014_4	Hybrid	M1221	14																																												0	0	0
M1221TS369_5	Hybrid	M1221	369																																												0	0	0
M1221TS369_1	Hybrid	M1221	369																																												0	0	0
M1221TS014_5	Hybrid	M1221	14																																												0	0	0
M1221TS014_2	Hybrid	M1221	14																																												0	0	0
M1221TS267_2	Hybrid	M1221	267																																												0	0	0
M1224TS262_4	Hybrid	M1224	262																																												0.556	0.529	0.587
M1224TS262_2	Hybrid	M1224	262																																												0.553	0.532	0.576
M1224TS028_5	Hybrid	M1224	28																																												0.519	0.561	0.483
M1224TS481_2	Hybrid	M1224	481																																												0.517	0.549	0.488
M1224TS286_3	Hybrid	M1224	286																																												0.505	0.56	0.459
M1224TS462_2	Hybrid	M1224	462																																												0.503	0.5	0.506
M1224TS028_3	Hybrid	M1224	28																																												0.503	0.5	0.506
M1224TS286_4	Hybrid	M1224	286																																												0.497	0.526	0.471
M1224TS272_1	Hybrid	M1224	272																																												0.486	0.459	0.517
M1224TS110_4	Hybrid	M1224	110																																												0.477	0.51	0.448
M1224TS028_2	Hybrid	M1224	28																																												0.464	0.462	0.465
M1224TS462_5	Hybrid	M1224	462																																												0.464	0.462	0.465
M1224TS462_3	Hybrid	M1224	462																																												0.458	0.47	0.448
M1224TS110_1	Hybrid	M1224	110																																												0.458	0.47	0.448
M1224TS369_2	Hybrid	M1224	369																																												0.453	0.487	0.424
M1224TS286_1	Hybrid	M1224	286																																												0.442	0.5	0.395
M1224TS481_3	Hybrid	M1224	481																																												0.432	0.461	0.407
M1224TS272_3	Hybrid	M1224	272																																												0.424	0.504	0.366
M1224TS272_2	Hybrid	M1224	272																																												0.424	0.504	0.366
M1224TS294_4	Hybrid	M1224	294																																												0.422	0.42	0.424
M1224TS143_1	Hybrid	M1224	143																																												0.421	0.496	0.366
M1224TS462_1	Hybrid	M1224	462																																												0.419	0.453	0.39
M1224TS338_2	Hybrid	M1224	338																																												0.419	0.552	0.337
M1224TS028_1	Hybrid	M1224	28																																												0.419	0.453	0.39
M1224TS450_4	Hybrid	M1224	450																																												0.418	0.468	0.378
M1224TS167_3	Hybrid	M1224	167																																												0.418	0.468	0.378
M1224TS159_3	Hybrid	M1224	159																																												0.416	0.481	0.366
M1224TS159_2	Hybrid	M1224	159																																												0.416	0.481	0.366
M1224TS033_2	Hybrid	M1224	33																																												0.416	0.481	0.366
M1224TS325_2	Hybrid	M1224	325																																												0.416	0.481	0.366
M1224TS241_1	Hybrid	M1224	241																																												0.413	0.407	0.419
M1224TS143_3	Hybrid	M1224	143																																												0.411	0.488	0.355
M1224TS338_1	Hybrid	M1224	338																																												0.41	0.496	0.349
M1224TS294_5	Hybrid	M1224	294																																												0.408	0.46	0.366
M1224TS033_5	Hybrid	M1224	33																																												0.404	0.406	0.401
M1224TS338_4	Hybrid	M1224	338																																												0.403	0.466	0.355
M1224TS033_1	Hybrid	M1224	33																																												0.403	0.438	0.372
M1224TS338_3	Hybrid	M1224	338																																												0.4	0.48	0.343
M1224TS338_5	Hybrid	M1224	338																																												0.399	0.487	0.337
M1224TS294_2	Hybrid	M1224	294																																												0.396	0.41	0.384
M1224TS450_2	Hybrid	M1224	450																																												0.395	0.414	0.378
M1224TS450_3	Hybrid	M1224	450																																												0.395	0.414	0.378
M1224TS167_2	Hybrid	M1224	167																																												0.395	0.414	0.378
M1224TS208_5	Hybrid	M1224	208																																												0.388	0.412	0.366
M1224TS294_1	Hybrid	M1224	294																																												0.387	0.444	0.343
M1224TS208_1	Hybrid	M1224	208																																												0.383	0.389	0.378
M1224TS033_4	Hybrid	M1224	33																																												0.382	0.399	0.366
M1224TS159_5	Hybrid	M1224	159																																												0.382	0.399	0.366
M1224TS325_5	Hybrid	M1224	325																																												0.382	0.399	0.366
M1224TS294_3	Hybrid	M1224	294																																												0.382	0.355	0.413
M1224TS286_2	Hybrid	M1224	286																																												0.376	0.532	0.291
M1224TS262_1	Hybrid	M1224	262																																												0.37	0.373	0.366
M1224TS262_5	Hybrid	M1224	262																																												0.37	0.368	0.372
M1224TS325_1	Hybrid	M1224	325																																												0.365	0.364	0.366
M1224TS159_1	Hybrid	M1224	159																																												0.365	0.364	0.366
M1224TS286_5	Hybrid	M1224	286																																												0.364	0.445	0.308
M1224TS231_1	Hybrid	M1224	231																																												0.363	0.401	0.331
M1224TS189_1	Hybrid	M1224	189																																												0.362	0.348	0.378
M1224TS262_3	Hybrid	M1224	262																																												0.354	0.366	0.343
M1224TS143_2	Hybrid	M1224	143																																												0.351	0.429	0.297
M1224TS189_2	Hybrid	M1224	189																																												0.337	0.316	0.36
M1224TS189_3	Hybrid	M1224	189																																												0.328	0.324	0.331
M1224TS110_3	Hybrid	M1224	110																																												0.325	0.344	0.308
M1224TS325_4	Hybrid	M1224	325																																												0.323	0.384	0.279
M1224TS159_4	Hybrid	M1224	159																																												0.323	0.384	0.279
M1224TS033_3	Hybrid	M1224	33																																												0.323	0.384	0.279
M1224TS143_5	Hybrid	M1224	143																																												0.301	0.393	0.244
M1224TS208_2	Hybrid	M1224	208																																												0.296	0.331	0.267
M1224TS481_1	Hybrid	M1224	481																																												0.294	0.312	0.279
M1224TS241_2	Hybrid	M1224	241																																												0.287	0.317	0.262
M1224TS143_4	Hybrid	M1224	143																																												0.285	0.353	0.238
M1224TS481_4	Hybrid	M1224	481																																												0.271	0.366	0.215
M1224TS208_4	Hybrid	M1224	208																																												0.249	0.242	0.256
M1224TS231_5	Hybrid	M1224	231																																												0.238	0.277	0.209
M1224TS241_4	Hybrid	M1224	241																																												0.224	0.312	0.174
M1224TS110_5	Hybrid	M1224	110																																												0.208	0.259	0.174
M1224TS231_3	Hybrid	M1224	231																																												0.198	0.229	0.174
M1224TS241_3	Hybrid	M1224	241																																												0.195	0.257	0.157
M1224TS304_5	Hybrid	M1224	304																																												0.19	0.329	0.134
M1224TS462_4	Hybrid	M1224	462																																												0.189	0.199	0.18
M1224TS110_2	Hybrid	M1224	110																																												0.189	0.199	0.18
M1224TS272_4	Hybrid	M1224	272																																												0.188	0.189	0.186
M1224TS272_5	Hybrid	M1224	272																																												0.188	0.189	0.186
M1224TS167_4	Hybrid	M1224	167																																												0.183	0.194	0.174
M1224TS450_5	Hybrid	M1224	450																																												0.183	0.194	0.174
M1224TS304_4	Hybrid	M1224	304																																												0.173	0.203	0.151
M1224TS231_4	Hybrid	M1224	231																																												0.172	0.212	0.145
M1224TS028_4	Hybrid	M1224	28																																												0.17	0.232	0.134
M1224TS304_1	Hybrid	M1224	304																																												0.17	0.253	0.128
M1224TS241_5	Hybrid	M1224	241																																												0.165	0.202	0.14
M1224TS304_2	Hybrid	M1224	304																																												0.163	0.244	0.122
M1224TS208_3	Hybrid	M1224	208																																												0.157	0.18	0.14
M1224TS481_5	Hybrid	M1224	481																																												0.153	0.19	0.128
M1224TS231_2	Hybrid	M1224	231																																												0.151	0.166	0.14
M1224TS304_3	Hybrid	M1224	304																																												0.135	0.151	0.122
M1224TS450_1	Hybrid	M1224	450																																												0.127	0.12	0.134
M1224TS167_1	Hybrid	M1224	167																																												0.127	0.12	0.134
M1224TS369_1	Hybrid	M1224	369																																												0.019	0.011	0.07
M1224TS369_5	Hybrid	M1224	369																																												0.006	0.004	0.017
M1224TS369_3	Hybrid	M1224	369																																												0.002	0.001	0.012
M1224TS369_4	Hybrid	M1224	369																																												0	0	0
M1224TS267_2	Hybrid	M1224	267																																												0	0	0
M1224TS267_4	Hybrid	M1224	267																																												0	0	0
M1224TS014_4	Hybrid	M1224	14																																												0	0	0
M1224TS014_3	Hybrid	M1224	14																																												0	0	0
M1224TS014_2	Hybrid	M1224	14																																												0	0	0
M1224TS267_5	Hybrid	M1224	267																																												0	0	0
M1224TS167_5	Hybrid	M1224	167																																												0	0	0
M1224TS014_1	Hybrid	M1224	14																																												0	0	0
M1224TS267_3	Hybrid	M1224	267																																												0	0	0
M1224TS014_5	Hybrid	M1224	14																																												0	0	0
M1224TS267_1	Hybrid	M1224	267																																												0	0	0
M1228v1TS462_3	Hybrid	M1228	462																																												0.61	0.613	0.607
M1228v1TS294_1	Hybrid	M1228	294																																												0.591	0.576	0.607
M1228v1TS294_2	Hybrid	M1228	294																																												0.59	0.576	0.605
M1228v1TS294_3	Hybrid	M1228	294																																												0.59	0.576	0.605
M1228v1TS091_3	Hybrid	M1228	91																																												0.581	0.564	0.6
M1228v1TS294_5	Hybrid	M1228	294																																												0.565	0.552	0.578
M1228v1TS294_4	Hybrid	M1228	294																																												0.565	0.553	0.578
M1228v1TS033_4	Hybrid	M1228	33																																												0.563	0.546	0.58
M1228v1TS462_4	Hybrid	M1228	462																																												0.563	0.546	0.581
M1228v1TS462_5	Hybrid	M1228	462																																												0.561	0.549	0.574
M1228v1TS462_2	Hybrid	M1228	462																																												0.523	0.52	0.526
M1228v1TS462_1	Hybrid	M1228	462																																												0.515	0.492	0.54
M1228v1TS489_4	Hybrid	M1228	489																																												0.477	0.5	0.457
M1228v1TS489_1	Hybrid	M1228	489																																												0.475	0.494	0.458
M1228v1TS489_3	Hybrid	M1228	489																																												0.475	0.496	0.456
M1228v1TS489_5	Hybrid	M1228	489																																												0.472	0.494	0.452
M1228v1TS204_4	Hybrid	M1228	204																																												0.461	0.464	0.458
M1228v1TS204_2	Hybrid	M1228	204																																												0.459	0.455	0.463
M1228v1TS204_3	Hybrid	M1228	204																																												0.453	0.45	0.455
M1228v1TS204_5	Hybrid	M1228	204																																												0.452	0.446	0.458
M1228v1TS159_1	Hybrid	M1228	159																																												0.45	0.457	0.443
M1228v1TS481_2	Hybrid	M1228	481																																												0.45	0.451	0.448
M1228v1TS325_1	Hybrid	M1228	325																																												0.45	0.457	0.443
M1228v1TS204_1	Hybrid	M1228	204																																												0.448	0.44	0.456
M1228v1TS304_4	Hybrid	M1228	304																																												0.448	0.441	0.455
M1228v1TS286_1	Hybrid	M1228	286																																												0.447	0.478	0.419
M1228v1TS262_4	Hybrid	M1228	262																																												0.446	0.451	0.44
M1228v1TS262_2	Hybrid	M1228	262																																												0.443	0.448	0.438
M1228v1TS262_1	Hybrid	M1228	262																																												0.442	0.425	0.46
M1228v1TS262_5	Hybrid	M1228	262																																												0.441	0.426	0.458
M1228v1TS481_5	Hybrid	M1228	481																																												0.441	0.445	0.438
M1228v1TS304_5	Hybrid	M1228	304																																												0.44	0.424	0.458
M1228v1TS286_5	Hybrid	M1228	286																																												0.439	0.467	0.414
M1228v1TS262_3	Hybrid	M1228	262																																												0.439	0.422	0.456
M1228v1TS481_4	Hybrid	M1228	481																																												0.438	0.44	0.436
M1228v1TS304_2	Hybrid	M1228	304																																												0.436	0.43	0.441
M1228v1TS286_4	Hybrid	M1228	286																																												0.436	0.467	0.409
M1228v1TS481_1	Hybrid	M1228	481																																												0.436	0.433	0.439
M1228v1TS304_3	Hybrid	M1228	304																																												0.436	0.429	0.443
M1228v1TS033_1	Hybrid	M1228	33																																												0.435	0.427	0.444
M1228v1TS241_3	Hybrid	M1228	241																																												0.435	0.43	0.441
M1228v1TS241_2	Hybrid	M1228	241																																												0.435	0.423	0.448
M1228v1TS033_3	Hybrid	M1228	33																																												0.432	0.435	0.429
M1228v1TS033_5	Hybrid	M1228	33																																												0.432	0.425	0.439
M1228v1TS033_2	Hybrid	M1228	33																																												0.431	0.426	0.437
M1228v1TS489_2	Hybrid	M1228	489																																												0.428	0.43	0.426
M1228v1TS110_3	Hybrid	M1228	110																																												0.422	0.418	0.427
M1228v1TS028_5	Hybrid	M1228	28																																												0.417	0.406	0.427
M1228v1TS110_4	Hybrid	M1228	110																																												0.417	0.409	0.425
M1228v1TS028_4	Hybrid	M1228	28																																												0.415	0.406	0.424
M1228v1TS231_5	Hybrid	M1228	231																																												0.415	0.407	0.422
M1228v1TS286_2	Hybrid	M1228	286																																												0.413	0.428	0.399
M1228v1TS110_5	Hybrid	M1228	110																																												0.412	0.405	0.419
M1228v1TS231_4	Hybrid	M1228	231																																												0.41	0.407	0.412
M1228v1TS241_1	Hybrid	M1228	241																																												0.41	0.409	0.41
M1228v1TS231_2	Hybrid	M1228	231																																												0.41	0.404	0.417
M1228v1TS028_3	Hybrid	M1228	28																																												0.41	0.407	0.414
M1228v1TS231_3	Hybrid	M1228	231																																												0.409	0.406	0.412
M1228v1TS231_1	Hybrid	M1228	231																																												0.409	0.403	0.416
M1228v1TS304_1	Hybrid	M1228	304																																												0.408	0.41	0.407
M1228v1TS091_1	Hybrid	M1228	91																																												0.408	0.398	0.417
M1228v1TS241_5	Hybrid	M1228	241																																												0.408	0.41	0.407
M1228v1TS091_2	Hybrid	M1228	91																																												0.408	0.399	0.418
M1228v1TS208_1	Hybrid	M1228	208																																												0.407	0.405	0.408
M1228v1TS241_4	Hybrid	M1228	241																																												0.407	0.393	0.422
M1228v1TS450_4	Hybrid	M1228	450																																												0.406	0.407	0.404
M1228v1TS450_5	Hybrid	M1228	450																																												0.406	0.407	0.404
M1228v1TS167_4	Hybrid	M1228	167																																												0.406	0.407	0.404
M1228v1TS167_5	Hybrid	M1228	167																																												0.406	0.407	0.404
M1228v1TS110_1	Hybrid	M1228	110																																												0.404	0.396	0.414
M1228v1TS450_1	Hybrid	M1228	450																																												0.404	0.402	0.406
M1228v1TS167_1	Hybrid	M1228	167																																												0.404	0.402	0.406
M1228v1TS028_2	Hybrid	M1228	28																																												0.404	0.4	0.409
M1228v1TS028_1	Hybrid	M1228	28																																												0.403	0.394	0.412
M1228v1TS450_2	Hybrid	M1228	450																																												0.403	0.398	0.408
M1228v1TS167_3	Hybrid	M1228	167																																												0.403	0.394	0.412
M1228v1TS286_3	Hybrid	M1228	286																																												0.403	0.409	0.396
M1228v1TS450_3	Hybrid	M1228	450																																												0.403	0.394	0.412
M1228v1TS167_2	Hybrid	M1228	167																																												0.403	0.398	0.408
M1228v1TS110_2	Hybrid	M1228	110																																												0.403	0.394	0.411
M1228v1TS091_4	Hybrid	M1228	91																																												0.396	0.388	0.404
M1228v1TS091_5	Hybrid	M1228	91																																												0.371	0.373	0.369
M1228v1TS481_3	Hybrid	M1228	481																																												0.305	0.298	0.312
M1228v1TS456_2	Hybrid	M1228	456																																												0.138	0.395	0.083
M1228v1TS052_2	Hybrid	M1228	52																																												0.138	0.395	0.083
M1228v1TS323_1	Hybrid	M1228	323																																												0.137	0.391	0.083
M1228v1TS022_3	Hybrid	M1228	22																																												0.135	0.389	0.082
M1228v1TS052_1	Hybrid	M1228	52																																												0.133	0.36	0.081
M1228v1TS494_2	Hybrid	M1228	494																																												0.129	0.335	0.08
M1228v1TS274_2	Hybrid	M1228	274																																												0.129	0.335	0.08
M1228v1TS022_1	Hybrid	M1228	22																																												0.129	0.313	0.081
M1228v1TS052_4	Hybrid	M1228	52																																												0.129	0.407	0.076
M1228v1TS014_5	Hybrid	M1228	14																																												0.128	0.306	0.081
M1228v1TS052_3	Hybrid	M1228	52																																												0.128	0.379	0.077
M1228v1TS456_3	Hybrid	M1228	456																																												0.127	0.419	0.075
M1228v1TS022_2	Hybrid	M1228	22																																												0.127	0.352	0.078
M1228v1TS014_2	Hybrid	M1228	14																																												0.126	0.3	0.079
M1228v1TS014_3	Hybrid	M1228	14																																												0.126	0.304	0.079
M1228v1TS022_4	Hybrid	M1228	22																																												0.126	0.309	0.079
M1228v1TS014_4	Hybrid	M1228	14																																												0.125	0.296	0.079
M1228v1TS456_1	Hybrid	M1228	456																																												0.124	0.332	0.076
M1228v1TS494_3	Hybrid	M1228	494																																												0.122	0.367	0.073
M1228v1TS494_4	Hybrid	M1228	494																																												0.122	0.341	0.074
M1228v1TS274_3	Hybrid	M1228	274																																												0.122	0.367	0.073
M1228v1TS274_4	Hybrid	M1228	274																																												0.122	0.341	0.074
M1228v1TS456_4	Hybrid	M1228	456																																												0.121	0.289	0.076
M1228v1TS494_5	Hybrid	M1228	494																																												0.12	0.341	0.073
M1228v1TS274_5	Hybrid	M1228	274																																												0.12	0.341	0.073
M1228v1TS014_1	Hybrid	M1228	14																																												0.119	0.273	0.076
M1228v1TS494_1	Hybrid	M1228	494																																												0.116	0.31	0.071
M1228v1TS274_1	Hybrid	M1228	274																																												0.116	0.31	0.071
M1228v1TS456_5	Hybrid	M1228	456																																												0	0	0
M1228v1TS052_5	Hybrid	M1228	52																																												0	0	0
M1228v1TS022_5	Hybrid	M1228	22																																												0	0	0
M1228v2TS294_3	Hybrid	M1228	294																																												0.602	0.605	0.598
M1228v2TS241_1	Hybrid	M1228	241																																												0.597	0.596	0.599
M1228v2TS294_1	Hybrid	M1228	294																																												0.595	0.589	0.601
M1228v2TS294_5	Hybrid	M1228	294																																												0.593	0.599	0.587
M1228v2TS294_2	Hybrid	M1228	294																																												0.592	0.593	0.592
M1228v2TS294_4	Hybrid	M1228	294																																												0.591	0.602	0.581
M1228v2TS159_1	Hybrid	M1228	159																																												0.59	0.601	0.579
M1228v2TS304_3	Hybrid	M1228	304																																												0.59	0.591	0.59
M1228v2TS325_1	Hybrid	M1228	325																																												0.59	0.601	0.579
M1228v2TS204_2	Hybrid	M1228	204																																												0.589	0.578	0.601
M1228v2TS204_5	Hybrid	M1228	204																																												0.587	0.585	0.589
M1228v2TS033_4	Hybrid	M1228	33																																												0.58	0.58	0.58
M1228v2TS304_4	Hybrid	M1228	304																																												0.58	0.565	0.596
M1228v2TS304_1	Hybrid	M1228	304																																												0.574	0.568	0.581
M1228v2TS033_3	Hybrid	M1228	33																																												0.572	0.551	0.594
M1228v2TS231_5	Hybrid	M1228	231																																												0.571	0.569	0.572
M1228v2TS033_5	Hybrid	M1228	33																																												0.571	0.573	0.569
M1228v2TS304_2	Hybrid	M1228	304																																												0.569	0.57	0.569
M1228v2TS208_5	Hybrid	M1228	208																																												0.564	0.554	0.575
M1228v2TS231_1	Hybrid	M1228	231																																												0.559	0.543	0.577
M1228v2TS231_4	Hybrid	M1228	231																																												0.558	0.551	0.566
M1228v2TS231_2	Hybrid	M1228	231																																												0.558	0.553	0.564
M1228v2TS231_3	Hybrid	M1228	231																																												0.552	0.535	0.569
M1228v2TS028_4	Hybrid	M1228	28																																												0.523	0.518	0.527
M1228v2TS241_3	Hybrid	M1228	241																																												0.521	0.517	0.525
M1228v2TS110_3	Hybrid	M1228	110																																												0.519	0.513	0.524
M1228v2TS304_5	Hybrid	M1228	304																																												0.517	0.503	0.531
M1228v2TS091_2	Hybrid	M1228	91																																												0.511	0.501	0.522
M1228v2TS033_2	Hybrid	M1228	33																																												0.508	0.486	0.531
M1228v2TS481_1	Hybrid	M1228	481																																												0.507	0.492	0.524
M1228v2TS489_3	Hybrid	M1228	489																																												0.464	0.509	0.427
M1228v2TS489_4	Hybrid	M1228	489																																												0.459	0.501	0.424
M1228v2TS489_1	Hybrid	M1228	489																																												0.455	0.484	0.429
M1228v2TS462_2	Hybrid	M1228	462																																												0.449	0.456	0.442
M1228v2TS204_1	Hybrid	M1228	204																																												0.448	0.445	0.451
M1228v2TS204_4	Hybrid	M1228	204																																												0.44	0.438	0.441
M1228v2TS110_5	Hybrid	M1228	110																																												0.435	0.43	0.44
M1228v2TS286_1	Hybrid	M1228	286																																												0.433	0.452	0.416
M1228v2TS462_5	Hybrid	M1228	462																																												0.431	0.423	0.44
M1228v2TS462_3	Hybrid	M1228	462																																												0.431	0.431	0.431
M1228v2TS241_4	Hybrid	M1228	241																																												0.43	0.437	0.424
M1228v2TS481_2	Hybrid	M1228	481																																												0.428	0.403	0.455
M1228v2TS033_1	Hybrid	M1228	33																																												0.427	0.419	0.435
M1228v2TS241_5	Hybrid	M1228	241																																												0.426	0.425	0.427
M1228v2TS286_4	Hybrid	M1228	286																																												0.423	0.455	0.394
M1228v2TS204_3	Hybrid	M1228	204																																												0.422	0.414	0.43
M1228v2TS462_4	Hybrid	M1228	462																																												0.422	0.423	0.421
M1228v2TS262_3	Hybrid	M1228	262																																												0.419	0.425	0.413
M1228v2TS241_2	Hybrid	M1228	241																																												0.416	0.413	0.419
M1228v2TS450_2	Hybrid	M1228	450																																												0.415	0.404	0.428
M1228v2TS167_2	Hybrid	M1228	167																																												0.415	0.404	0.428
M1228v2TS091_1	Hybrid	M1228	91																																												0.411	0.4	0.423
M1228v2TS286_5	Hybrid	M1228	286																																												0.409	0.436	0.385
M1228v2TS262_1	Hybrid	M1228	262																																												0.407	0.401	0.414
M1228v2TS286_3	Hybrid	M1228	286																																												0.403	0.431	0.378
M1228v2TS262_4	Hybrid	M1228	262																																												0.403	0.396	0.41
M1228v2TS262_5	Hybrid	M1228	262																																												0.4	0.406	0.394
M1228v2TS262_2	Hybrid	M1228	262																																												0.399	0.405	0.394
M1228v2TS450_1	Hybrid	M1228	450																																												0.397	0.395	0.398
M1228v2TS167_1	Hybrid	M1228	167																																												0.397	0.395	0.398
M1228v2TS028_1	Hybrid	M1228	28																																												0.396	0.396	0.397
M1228v2TS481_5	Hybrid	M1228	481																																												0.395	0.391	0.399
M1228v2TS110_1	Hybrid	M1228	110																																												0.393	0.386	0.401
M1228v2TS028_2	Hybrid	M1228	28																																												0.392	0.385	0.4
M1228v2TS028_3	Hybrid	M1228	28																																												0.392	0.385	0.399
M1228v2TS091_3	Hybrid	M1228	91																																												0.391	0.383	0.399
M1228v2TS110_2	Hybrid	M1228	110																																												0.387	0.383	0.392
M1228v2TS489_5	Hybrid	M1228	489																																												0.387	0.425	0.355
M1228v2TS028_5	Hybrid	M1228	28																																												0.385	0.371	0.401
M1228v2TS167_4	Hybrid	M1228	167																																												0.385	0.378	0.392
M1228v2TS450_4	Hybrid	M1228	450																																												0.385	0.378	0.392
M1228v2TS167_3	Hybrid	M1228	167																																												0.383	0.37	0.398
M1228v2TS450_3	Hybrid	M1228	450																																												0.383	0.37	0.398
M1228v2TS167_5	Hybrid	M1228	167																																												0.383	0.371	0.396
M1228v2TS450_5	Hybrid	M1228	450																																												0.383	0.371	0.396
M1228v2TS110_4	Hybrid	M1228	110																																												0.381	0.366	0.397
M1228v2TS091_4	Hybrid	M1228	91																																												0.379	0.373	0.386
M1228v2TS286_2	Hybrid	M1228	286																																												0.372	0.392	0.354
M1228v2TS091_5	Hybrid	M1228	91																																												0.357	0.359	0.354
M1228v2TS481_3	Hybrid	M1228	481																																												0.316	0.32	0.311
M1228v2TS481_4	Hybrid	M1228	481																																												0.287	0.286	0.289
M1228v2TS462_1	Hybrid	M1228	462																																												0.271	0.275	0.268
M1228v2TS456_3	Hybrid	M1228	456																																												0.115	0.38	0.068
M1228v2TS274_4	Hybrid	M1228	274																																												0.112	0.315	0.068
M1228v2TS494_4	Hybrid	M1228	494																																												0.112	0.315	0.068
M1228v2TS494_5	Hybrid	M1228	494																																												0.111	0.315	0.067
M1228v2TS456_2	Hybrid	M1228	456																																												0.111	0.32	0.067
M1228v2TS052_2	Hybrid	M1228	52																																												0.111	0.32	0.067
M1228v2TS052_3	Hybrid	M1228	52																																												0.111	0.329	0.066
M1228v2TS052_4	Hybrid	M1228	52																																												0.111	0.354	0.066
M1228v2TS274_5	Hybrid	M1228	274																																												0.111	0.315	0.067
M1228v2TS052_5	Hybrid	M1228	52																																												0.107	0.291	0.065
M1228v2TS456_5	Hybrid	M1228	456																																												0.106	0.286	0.065
M1228v2TS494_3	Hybrid	M1228	494																																												0.105	0.316	0.063
M1228v2TS022_3	Hybrid	M1228	22																																												0.105	0.302	0.063
M1228v2TS022_2	Hybrid	M1228	22																																												0.105	0.292	0.064
M1228v2TS489_2	Hybrid	M1228	489																																												0.105	0.274	0.065
M1228v2TS274_3	Hybrid	M1228	274																																												0.105	0.316	0.063
M1228v2TS022_4	Hybrid	M1228	22																																												0.104	0.257	0.065
M1228v2TS022_5	Hybrid	M1228	22																																												0.104	0.252	0.065
M1228v2TS456_4	Hybrid	M1228	456																																												0.103	0.249	0.065
M1228v2TS274_2	Hybrid	M1228	274																																												0.102	0.266	0.063
M1228v2TS494_2	Hybrid	M1228	494																																												0.102	0.266	0.063
M1228v2TS323_1	Hybrid	M1228	323																																												0.102	0.275	0.063
M1228v2TS494_1	Hybrid	M1228	494																																												0.099	0.266	0.061
M1228v2TS274_1	Hybrid	M1228	274																																												0.099	0.266	0.061
M1228v2TS014_1	Hybrid	M1228	14																																												0.098	0.308	0.058
M1228v2TS014_3	Hybrid	M1228	14																																												0.098	0.309	0.058
M1228v2TS014_4	Hybrid	M1228	14																																												0.098	0.318	0.058
M1228v2TS014_2	Hybrid	M1228	14																																												0.098	0.319	0.058
M1228v2TS014_5	Hybrid	M1228	14																																												0.096	0.316	0.056
M1228v2TS456_1	Hybrid	M1228	456																																												0	0	0
M1228v2TS052_1	Hybrid	M1228	52																																												0	0	0
M1228v2TS022_1	Hybrid	M1228	22																																												0	0	0
M1239v1TS110_1	Hybrid	M1239	110																																												0.67	0.657	0.684
M1239v1TS294_5	Hybrid	M1239	294																																												0.66	0.635	0.687
M1239v1TS294_4	Hybrid	M1239	294																																												0.655	0.633	0.678
M1239v1TS286_4	Hybrid	M1239	286																																												0.654	0.664	0.644
M1239v1TS481_4	Hybrid	M1239	481																																												0.65	0.631	0.67
M1239v1TS167_3	Hybrid	M1239	167																																												0.648	0.614	0.687
M1239v1TS167_2	Hybrid	M1239	167																																												0.648	0.61	0.692
M1239v1TS450_3	Hybrid	M1239	450																																												0.648	0.614	0.687
M1239v1TS450_2	Hybrid	M1239	450																																												0.648	0.61	0.692
M1239v1TS286_1	Hybrid	M1239	286																																												0.642	0.665	0.62
M1239v1TS450_4	Hybrid	M1239	450																																												0.642	0.595	0.697
M1239v1TS286_3	Hybrid	M1239	286																																												0.642	0.634	0.649
M1239v1TS167_4	Hybrid	M1239	167																																												0.642	0.595	0.697
M1239v1TS450_5	Hybrid	M1239	450																																												0.641	0.601	0.687
M1239v1TS167_5	Hybrid	M1239	167																																												0.641	0.601	0.687
M1239v1TS481_1	Hybrid	M1239	481																																												0.641	0.621	0.663
M1239v1TS489_5	Hybrid	M1239	489																																												0.636	0.605	0.67
M1239v1TS450_1	Hybrid	M1239	450																																												0.635	0.597	0.679
M1239v1TS167_1	Hybrid	M1239	167																																												0.635	0.597	0.679
M1239v1TS294_3	Hybrid	M1239	294																																												0.634	0.595	0.677
M1239v1TS294_2	Hybrid	M1239	294																																												0.632	0.595	0.674
M1239v1TS231_2	Hybrid	M1239	231																																												0.588	0.539	0.647
M1239v1TS231_1	Hybrid	M1239	231																																												0.586	0.541	0.641
M1239v1TS033_4	Hybrid	M1239	33																																												0.573	0.54	0.61
M1239v1TS091_2	Hybrid	M1239	91																																												0.56	0.517	0.61
M1239v1TS110_5	Hybrid	M1239	110																																												0.56	0.541	0.58
M1239v1TS286_5	Hybrid	M1239	286																																												0.558	0.584	0.533
M1239v1TS033_5	Hybrid	M1239	33																																												0.558	0.51	0.616
M1239v1TS208_4	Hybrid	M1239	208																																												0.494	0.482	0.507
M1239v1TS208_2	Hybrid	M1239	208																																												0.494	0.478	0.51
M1239v1TS489_3	Hybrid	M1239	489																																												0.489	0.472	0.507
M1239v1TS208_1	Hybrid	M1239	208																																												0.488	0.471	0.507
M1239v1TS462_3	Hybrid	M1239	462																																												0.487	0.462	0.515
M1239v1TS462_4	Hybrid	M1239	462																																												0.486	0.47	0.504
M1239v1TS110_3	Hybrid	M1239	110																																												0.485	0.461	0.513
M1239v1TS033_3	Hybrid	M1239	33																																												0.484	0.458	0.513
M1239v1TS110_4	Hybrid	M1239	110																																												0.484	0.463	0.508
M1239v1TS286_2	Hybrid	M1239	286																																												0.484	0.492	0.477
M1239v1TS325_2	Hybrid	M1239	325																																												0.482	0.454	0.513
M1239v1TS159_2	Hybrid	M1239	159																																												0.482	0.454	0.513
M1239v1TS489_4	Hybrid	M1239	489																																												0.482	0.457	0.509
M1239v1TS159_1	Hybrid	M1239	159																																												0.481	0.461	0.504
M1239v1TS325_1	Hybrid	M1239	325																																												0.481	0.461	0.504
M1239v1TS489_2	Hybrid	M1239	489																																												0.481	0.459	0.504
M1239v1TS262_2	Hybrid	M1239	262																																												0.479	0.464	0.495
M1239v1TS489_1	Hybrid	M1239	489																																												0.478	0.457	0.503
M1239v1TS262_5	Hybrid	M1239	262																																												0.478	0.461	0.497
M1239v1TS462_2	Hybrid	M1239	462																																												0.477	0.448	0.51
M1239v1TS235_5	Hybrid	M1239	235																																												0.473	0.611	0.386
M1239v1TS091_5	Hybrid	M1239	91																																												0.47	0.437	0.508
M1239v1TS033_2	Hybrid	M1239	33																																												0.465	0.444	0.488
M1239v1TS235_1	Hybrid	M1239	235																																												0.462	0.6	0.376
M1239v1TS481_3	Hybrid	M1239	481																																												0.461	0.433	0.494
M1239v1TS262_4	Hybrid	M1239	262																																												0.46	0.427	0.499
M1239v1TS462_5	Hybrid	M1239	462																																												0.459	0.42	0.505
M1239v1TS262_3	Hybrid	M1239	262																																												0.457	0.425	0.495
M1239v1TS091_3	Hybrid	M1239	91																																												0.457	0.421	0.501
M1239v1TS028_4	Hybrid	M1239	28																																												0.455	0.451	0.459
M1239v1TS028_3	Hybrid	M1239	28																																												0.453	0.454	0.452
M1239v1TS262_1	Hybrid	M1239	262																																												0.452	0.419	0.491
M1239v1TS028_2	Hybrid	M1239	28																																												0.451	0.451	0.45
M1239v1TS235_4	Hybrid	M1239	235																																												0.45	0.578	0.368
M1239v1TS481_2	Hybrid	M1239	481																																												0.45	0.435	0.465
M1239v1TS110_2	Hybrid	M1239	110																																												0.447	0.448	0.446
M1239v1TS028_1	Hybrid	M1239	28																																												0.444	0.437	0.45
M1239v1TS033_1	Hybrid	M1239	33																																												0.443	0.416	0.474
M1239v1TS462_1	Hybrid	M1239	462																																												0.436	0.409	0.467
M1239v1TS091_1	Hybrid	M1239	91																																												0.434	0.402	0.473
M1239v1TS091_4	Hybrid	M1239	91																																												0.429	0.395	0.469
M1239v1TS241_1	Hybrid	M1239	241																																												0.424	0.566	0.339
M1239v1TS304_3	Hybrid	M1239	304																																												0.41	0.562	0.323
M1239v1TS241_3	Hybrid	M1239	241																																												0.406	0.521	0.332
M1239v1TS304_2	Hybrid	M1239	304																																												0.399	0.536	0.318
M1239v1TS235_2	Hybrid	M1239	235																																												0.396	0.52	0.319
M1239v1TS272_3	Hybrid	M1239	272																																												0.393	0.397	0.39
M1239v1TS241_2	Hybrid	M1239	241																																												0.393	0.539	0.31
M1239v1TS241_5	Hybrid	M1239	241																																												0.391	0.533	0.309
M1239v1TS304_1	Hybrid	M1239	304																																												0.391	0.533	0.309
M1239v1TS304_5	Hybrid	M1239	304																																												0.389	0.552	0.3
M1239v1TS304_4	Hybrid	M1239	304																																												0.386	0.522	0.307
M1239v1TS235_3	Hybrid	M1239	235																																												0.384	0.486	0.317
M1239v1TS272_2	Hybrid	M1239	272																																												0.378	0.366	0.391
M1239v1TS272_4	Hybrid	M1239	272																																												0.375	0.36	0.391
M1239v1TS272_5	Hybrid	M1239	272																																												0.361	0.336	0.391
M1239v1TS241_4	Hybrid	M1239	241																																												0.361	0.482	0.289
M1239v1TS272_1	Hybrid	M1239	272																																												0.36	0.334	0.391
M1239v1TS028_5	Hybrid	M1239	28																																												0.336	0.316	0.358
M1239v1TS294_1	Hybrid	M1239	294																																												0.335	0.312	0.361
M1239v1TS481_5	Hybrid	M1239	481																																												0.331	0.316	0.348
M1239v1TS014_1	Hybrid	M1239	14																																												0.168	0.364	0.109
M1239v1TS014_6	Hybrid	M1239	14																																												0.166	0.361	0.108
M1239v1TS014_2	Hybrid	M1239	14																																												0.165	0.36	0.107
M1239v1TS014_3	Hybrid	M1239	14																																												0.165	0.365	0.107
M1239v1TS014_4	Hybrid	M1239	14																																												0.164	0.357	0.107
M1239v1TS014_5	Hybrid	M1239	14																																												0.159	0.345	0.103
M1239v2TS294_5	Hybrid	M1239	294																																												0.644	0.61	0.681
M1239v2TS294_3	Hybrid	M1239	294																																												0.635	0.594	0.682
M1239v2TS294_2	Hybrid	M1239	294																																												0.634	0.59	0.685
M1239v2TS294_1	Hybrid	M1239	294																																												0.628	0.592	0.669
M1239v2TS294_4	Hybrid	M1239	294																																												0.627	0.582	0.678
M1239v2TS286_1	Hybrid	M1239	286																																												0.622	0.642	0.603
M1239v2TS110_4	Hybrid	M1239	110																																												0.619	0.578	0.665
M1239v2TS091_1	Hybrid	M1239	91																																												0.607	0.552	0.673
M1239v2TS208_1	Hybrid	M1239	208																																												0.481	0.467	0.495
M1239v2TS208_3	Hybrid	M1239	208																																												0.48	0.463	0.498
M1239v2TS208_4	Hybrid	M1239	208																																												0.478	0.462	0.495
M1239v2TS208_5	Hybrid	M1239	208																																												0.478	0.461	0.495
M1239v2TS286_4	Hybrid	M1239	286																																												0.477	0.479	0.475
M1239v2TS110_3	Hybrid	M1239	110																																												0.477	0.453	0.503
M1239v2TS028_3	Hybrid	M1239	28																																												0.476	0.459	0.494
M1239v2TS286_2	Hybrid	M1239	286																																												0.476	0.482	0.471
M1239v2TS286_5	Hybrid	M1239	286																																												0.474	0.48	0.468
M1239v2TS489_4	Hybrid	M1239	489																																												0.47	0.445	0.498
M1239v2TS462_5	Hybrid	M1239	462																																												0.469	0.443	0.497
M1239v2TS159_1	Hybrid	M1239	159																																												0.469	0.444	0.497
M1239v2TS208_2	Hybrid	M1239	208																																												0.467	0.444	0.493
M1239v2TS286_3	Hybrid	M1239	286																																												0.466	0.437	0.498
M1239v2TS325_2	Hybrid	M1239	325																																												0.466	0.435	0.502
M1239v2TS159_2	Hybrid	M1239	159																																												0.466	0.435	0.502
M1239v2TS028_5	Hybrid	M1239	28																																												0.463	0.441	0.488
M1239v2TS091_5	Hybrid	M1239	91																																												0.461	0.424	0.504
M1239v2TS481_2	Hybrid	M1239	481																																												0.46	0.427	0.498
M1239v2TS262_4	Hybrid	M1239	262																																												0.459	0.438	0.481
M1239v2TS262_2	Hybrid	M1239	262																																												0.457	0.437	0.48
M1239v2TS481_1	Hybrid	M1239	481																																												0.457	0.425	0.494
M1239v2TS033_3	Hybrid	M1239	33																																												0.453	0.421	0.49
M1239v2TS033_1	Hybrid	M1239	33																																												0.45	0.42	0.486
M1239v2TS235_1	Hybrid	M1239	235																																												0.449	0.592	0.362
M1239v2TS481_4	Hybrid	M1239	481																																												0.449	0.401	0.51
M1239v2TS235_4	Hybrid	M1239	235																																												0.448	0.565	0.371
M1239v2TS028_4	Hybrid	M1239	28																																												0.445	0.444	0.445
M1239v2TS235_5	Hybrid	M1239	235																																												0.444	0.552	0.372
M1239v2TS028_1	Hybrid	M1239	28																																												0.443	0.443	0.443
M1239v2TS262_1	Hybrid	M1239	262																																												0.442	0.413	0.475
M1239v2TS489_5	Hybrid	M1239	489																																												0.441	0.436	0.445
M1239v2TS235_2	Hybrid	M1239	235																																												0.44	0.596	0.349
M1239v2TS262_3	Hybrid	M1239	262																																												0.439	0.409	0.474
M1239v2TS462_2	Hybrid	M1239	462																																												0.439	0.438	0.441
M1239v2TS235_3	Hybrid	M1239	235																																												0.438	0.57	0.356
M1239v2TS262_5	Hybrid	M1239	262																																												0.437	0.406	0.472
M1239v2TS450_5	Hybrid	M1239	450																																												0.436	0.397	0.484
M1239v2TS167_5	Hybrid	M1239	167																																												0.436	0.397	0.484
M1239v2TS028_2	Hybrid	M1239	28																																												0.436	0.426	0.445
M1239v2TS033_5	Hybrid	M1239	33																																												0.432	0.409	0.456
M1239v2TS167_2	Hybrid	M1239	167																																												0.43	0.396	0.47
M1239v2TS450_2	Hybrid	M1239	450																																												0.43	0.396	0.47
M1239v2TS231_5	Hybrid	M1239	231																																												0.428	0.41	0.448
M1239v2TS450_1	Hybrid	M1239	450																																												0.427	0.397	0.463
M1239v2TS167_1	Hybrid	M1239	167																																												0.427	0.397	0.463
M1239v2TS481_3	Hybrid	M1239	481																																												0.426	0.406	0.448
M1239v2TS033_2	Hybrid	M1239	33																																												0.426	0.391	0.467
M1239v2TS091_3	Hybrid	M1239	91																																												0.425	0.389	0.468
M1239v2TS110_2	Hybrid	M1239	110																																												0.422	0.403	0.442
M1239v2TS167_3	Hybrid	M1239	167																																												0.421	0.387	0.462
M1239v2TS450_3	Hybrid	M1239	450																																												0.421	0.387	0.462
M1239v2TS231_4	Hybrid	M1239	231																																												0.419	0.404	0.434
M1239v2TS091_4	Hybrid	M1239	91																																												0.419	0.382	0.464
M1239v2TS231_1	Hybrid	M1239	231																																												0.419	0.399	0.442
M1239v2TS033_4	Hybrid	M1239	33																																												0.418	0.377	0.47
M1239v2TS091_2	Hybrid	M1239	91																																												0.418	0.382	0.461
M1239v2TS231_2	Hybrid	M1239	231																																												0.415	0.4	0.431
M1239v2TS231_3	Hybrid	M1239	231																																												0.413	0.392	0.437
M1239v2TS167_4	Hybrid	M1239	167																																												0.411	0.366	0.47
M1239v2TS450_4	Hybrid	M1239	450																																												0.411	0.366	0.47
M1239v2TS462_3	Hybrid	M1239	462																																												0.405	0.382	0.43
M1239v2TS462_4	Hybrid	M1239	462																																												0.398	0.37	0.43
M1239v2TS304_4	Hybrid	M1239	304																																												0.392	0.516	0.316
M1239v2TS110_5	Hybrid	M1239	110																																												0.392	0.366	0.423
M1239v2TS489_2	Hybrid	M1239	489																																												0.392	0.366	0.421
M1239v2TS304_5	Hybrid	M1239	304																																												0.39	0.52	0.312
M1239v2TS241_3	Hybrid	M1239	241																																												0.39	0.501	0.319
M1239v2TS304_1	Hybrid	M1239	304																																												0.389	0.504	0.317
M1239v2TS462_1	Hybrid	M1239	462																																												0.388	0.369	0.41
M1239v2TS304_3	Hybrid	M1239	304																																												0.386	0.497	0.315
M1239v2TS304_2	Hybrid	M1239	304																																												0.385	0.501	0.313
M1239v2TS241_4	Hybrid	M1239	241																																												0.385	0.506	0.311
M1239v2TS489_3	Hybrid	M1239	489																																												0.384	0.359	0.414
M1239v2TS110_1	Hybrid	M1239	110																																												0.384	0.363	0.407
M1239v2TS272_3	Hybrid	M1239	272																																												0.382	0.381	0.383
M1239v2TS489_1	Hybrid	M1239	489																																												0.382	0.352	0.419
M1239v2TS241_5	Hybrid	M1239	241																																												0.374	0.511	0.295
M1239v2TS272_2	Hybrid	M1239	272																																												0.366	0.351	0.383
M1239v2TS272_4	Hybrid	M1239	272																																												0.363	0.346	0.383
M1239v2TS241_2	Hybrid	M1239	241																																												0.36	0.481	0.287
M1239v2TS241_1	Hybrid	M1239	241																																												0.354	0.447	0.293
M1239v2TS481_5	Hybrid	M1239	481																																												0.304	0.28	0.331
M1239v2TS272_5	Hybrid	M1239	272																																												0.293	0.269	0.32
M1239v2TS272_1	Hybrid	M1239	272																																												0.29	0.266	0.319
M1239v2TS014_2	Hybrid	M1239	14																																												0.13	0.26	0.086
M1239v2TS014_4	Hybrid	M1239	14																																												0.128	0.263	0.084
M1239v2TS014_3	Hybrid	M1239	14																																												0.128	0.258	0.085
M1239v2TS014_1	Hybrid	M1239	14																																												0.125	0.252	0.084
M1239v2TS014_6	Hybrid	M1239	14																																												0.124	0.25	0.083
M1239v2TS014_5	Hybrid	M1239	14																																												0.123	0.252	0.081
M1268TS304_1	Hybrid	M1268	304																																												0.705	0.82	0.618
M1268TS304_1	Hybrid	M1268	304																																												0.755	0.761	0.749
M1268TS304_5	Hybrid	M1268	304																																												0.694	0.823	0.6
M1268TS304_5	Hybrid	M1268	304																																												0.693	0.67	0.717
M1268TS262_1	Hybrid	M1268	262																																												0.689	0.813	0.598
M1268TS262_1	Hybrid	M1268	262																																												0.752	0.735	0.768
M1268TS262_3	Hybrid	M1268	262																																												0.689	0.813	0.598
M1268TS262_3	Hybrid	M1268	262																																												0.752	0.735	0.768
M1268TS262_5	Hybrid	M1268	262																																												0.689	0.813	0.598
M1268TS262_5	Hybrid	M1268	262																																												0.752	0.735	0.768
M1268TS304_3	Hybrid	M1268	304																																												0.688	0.807	0.6
M1268TS304_3	Hybrid	M1268	304																																												0.726	0.696	0.759
M1268TS304_2	Hybrid	M1268	304																																												0.687	0.814	0.594
M1268TS304_2	Hybrid	M1268	304																																												0.723	0.686	0.765
M1268TS304_4	Hybrid	M1268	304																																												0.686	0.797	0.602
M1268TS304_4	Hybrid	M1268	304																																												0.698	0.664	0.736
M1268TS091_4	Hybrid	M1268	91																																												0.684	0.809	0.592
M1268TS091_4	Hybrid	M1268	91																																												0.702	0.688	0.717
M1268TS091_2	Hybrid	M1268	91																																												0.681	0.821	0.582
M1268TS091_2	Hybrid	M1268	91																																												0.752	0.725	0.781
M1268TS091_5	Hybrid	M1268	91																																												0.681	0.808	0.588
M1268TS091_5	Hybrid	M1268	91																																												0.698	0.683	0.714
M1268TS091_3	Hybrid	M1268	91																																												0.68	0.827	0.578
M1268TS091_3	Hybrid	M1268	91																																												0.746	0.719	0.775
M1268TS286_5	Hybrid	M1268	286																																												0.679	0.816	0.582
M1268TS286_5	Hybrid	M1268	286																																												0.643	0.69	0.601
M1268TS091_1	Hybrid	M1268	91																																												0.679	0.828	0.576
M1268TS091_1	Hybrid	M1268	91																																												0.752	0.725	0.781
M1268TS262_4	Hybrid	M1268	262																																												0.678	0.79	0.594
M1268TS262_4	Hybrid	M1268	262																																												0.75	0.735	0.765
M1268TS262_2	Hybrid	M1268	262																																												0.678	0.79	0.594
M1268TS262_2	Hybrid	M1268	262																																												0.75	0.735	0.765
M1268TS338_5	Hybrid	M1268	338																																												0.675	0.812	0.578
M1268TS338_5	Hybrid	M1268	338																																												0.734	0.726	0.743
M1268TS286_1	Hybrid	M1268	286																																												0.67	0.771	0.592
M1268TS286_1	Hybrid	M1268	286																																												0.639	0.69	0.595
M1268TS481_2	Hybrid	M1268	481																																												0.669	0.78	0.586
M1268TS481_2	Hybrid	M1268	481																																												0.738	0.708	0.772
M1268TS286_4	Hybrid	M1268	286																																												0.667	0.775	0.586
M1268TS286_4	Hybrid	M1268	286																																												0.641	0.691	0.598
M1268TS286_2	Hybrid	M1268	286																																												0.667	0.798	0.574
M1268TS286_2	Hybrid	M1268	286																																												0.639	0.682	0.601
M1268TS286_3	Hybrid	M1268	286																																												0.654	0.763	0.572
M1268TS286_3	Hybrid	M1268	286																																												0.629	0.69	0.579
M1268TS481_4	Hybrid	M1268	481																																												0.646	0.727	0.582
M1268TS481_4	Hybrid	M1268	481																																												0.748	0.771	0.727
M1268TS014_5	Hybrid	M1268	14																																												0.642	0.875	0.507
M1268TS014_5	Hybrid	M1268	14																																												0.348	0.812	0.222
M1268TS481_3	Hybrid	M1268	481																																												0.628	0.725	0.554
M1268TS481_3	Hybrid	M1268	481																																												0.604	0.586	0.624
M1268TS462_3	Hybrid	M1268	462																																												0.611	0.719	0.531
M1268TS462_3	Hybrid	M1268	462																																												0.38	0.384	0.376
M1268TS110_5	Hybrid	M1268	110																																												0.585	0.699	0.503
M1268TS110_5	Hybrid	M1268	110																																												0.38	0.384	0.376
M1268TS028_3	Hybrid	M1268	28																																												0.585	0.699	0.503
M1268TS028_3	Hybrid	M1268	28																																												0.38	0.384	0.376
M1268TS014_6	Hybrid	M1268	14																																												0.559	0.826	0.422
M1268TS014_6	Hybrid	M1268	14																																												0.339	0.756	0.219
M1268TS014_4	Hybrid	M1268	14																																												0.431	0.733	0.305
M1268TS014_4	Hybrid	M1268	14																																												0.368	0.745	0.244
M1268TS014_1	Hybrid	M1268	14																																												0.392	0.696	0.273
M1268TS014_1	Hybrid	M1268	14																																												0.374	0.712	0.254
M1268TS481_5	Hybrid	M1268	481																																												0.348	0.864	0.218
M1268TS481_5	Hybrid	M1268	481																																												0.715	0.694	0.736
M1268TS028_2	Hybrid	M1268	28																																												0.345	0.296	0.414
M1268TS028_2	Hybrid	M1268	28																																												0.38	0.384	0.376
M1268TS028_4	Hybrid	M1268	28																																												0.345	0.294	0.418
M1268TS028_4	Hybrid	M1268	28																																												0.38	0.384	0.376
M1268TS110_4	Hybrid	M1268	110																																												0.345	0.296	0.414
M1268TS110_4	Hybrid	M1268	110																																												0.38	0.384	0.376
M1268TS110_1	Hybrid	M1268	110																																												0.345	0.294	0.418
M1268TS110_1	Hybrid	M1268	110																																												0.38	0.384	0.376
M1268TS462_6	Hybrid	M1268	462																																												0.319	0.498	0.234
M1268TS462_6	Hybrid	M1268	462																																												0.38	0.384	0.376
M1268TS462_1	Hybrid	M1268	462																																												0.296	0.512	0.208
M1268TS462_1	Hybrid	M1268	462																																												0.38	0.384	0.376
M1268TS014_2	Hybrid	M1268	14																																												0.286	0.695	0.18
M1268TS014_2	Hybrid	M1268	14																																												0.369	0.726	0.248
M1268TS481_1	Hybrid	M1268	481																																												0.269	0.327	0.228
M1268TS481_1	Hybrid	M1268	481																																												0.72	0.705	0.736
M1268TS028_5	Hybrid	M1268	28																																												0.218	0.311	0.168
M1268TS028_5	Hybrid	M1268	28																																												0.38	0.384	0.376
M1268TS110_2	Hybrid	M1268	110																																												0.218	0.311	0.168
M1268TS110_2	Hybrid	M1268	110																																												0.38	0.384	0.376
M1268TS110_3	Hybrid	M1268	110																																												0.211	0.542	0.131
M1268TS110_3	Hybrid	M1268	110																																												0.38	0.384	0.376
M1268TS028_1	Hybrid	M1268	28																																												0.211	0.542	0.131
M1268TS028_1	Hybrid	M1268	28																																												0.38	0.384	0.376
M1268TS462_2	Hybrid	M1268	462																																												0.211	0.542	0.131
M1268TS462_2	Hybrid	M1268	462																																												0.38	0.384	0.376
M1268TS369_1	Hybrid	M1268	369																																												0.186	0.479	0.115
M1268TS369_1	Hybrid	M1268	369																																												0.515	0.662	0.421
M1268TS369_5	Hybrid	M1268	369																																												0.179	0.455	0.111
M1268TS369_5	Hybrid	M1268	369																																												0.519	0.654	0.431
M1268TS369_4	Hybrid	M1268	369																																												0.178	0.451	0.111
M1268TS369_4	Hybrid	M1268	369																																												0.511	0.713	0.399
M1268TS369_2	Hybrid	M1268	369																																												0.175	0.439	0.109
M1268TS369_2	Hybrid	M1268	369																																												0.524	0.703	0.418
M1268TS369_3	Hybrid	M1268	369																																												0.17	0.414	0.107
M1268TS369_3	Hybrid	M1268	369																																												0.49	0.636	0.399
M1268TS167_1	Hybrid	M1268	167																																												0.128	0.11	0.154
M1268TS167_1	Hybrid	M1268	167																																												0.322	0.305	0.341
M1268TS167_2	Hybrid	M1268	167																																												0.09	0.102	0.081
M1268TS167_2	Hybrid	M1268	167																																												0.289	0.256	0.331
M1268TS014_3	Hybrid	M1268	14																																												0.026	0.026	0.026
M1268TS014_3	Hybrid	M1268	14																																												0.368	0.745	0.244
M1268TS241_1	Hybrid	M1268	241																																												0.024	0.015	0.061
M1268TS241_1	Hybrid	M1268	241																																												0.689	0.697	0.682
M1268TS462_4	Hybrid	M1268	462																																												0.019	0.135	0.01
M1268TS462_4	Hybrid	M1268	462																																												0.38	0.384	0.376
M1268TS167_4	Hybrid	M1268	167																																												0.019	0.031	0.014
M1268TS167_4	Hybrid	M1268	167																																												0.223	0.18	0.293
M1268TS167_3	Hybrid	M1268	167																																												0.013	0.01	0.016
M1268TS167_3	Hybrid	M1268	167																																												0.308	0.264	0.37
M1268TS450_1	Hybrid	M1268	450																																												0.013	0.01	0.016
M1268TS450_1	Hybrid	M1268	450																																												0.308	0.264	0.37
M1268TS241_3	Hybrid	M1268	241																																												0.012	0.01	0.014
M1268TS241_3	Hybrid	M1268	241																																												0.694	0.678	0.711
M1268TS167_5	Hybrid	M1268	167																																												0.012	0.009	0.016
M1268TS167_5	Hybrid	M1268	167																																												0.308	0.264	0.37
M1268TS241_4	Hybrid	M1268	241																																												0.011	0.007	0.028
M1268TS241_4	Hybrid	M1268	241																																												0.687	0.696	0.678
M1268TS462_5	Hybrid	M1268	462																																												0.008	0.053	0.004
M1268TS462_5	Hybrid	M1268	462																																												0.38	0.384	0.376
M1268TS241_2	Hybrid	M1268	241																																												0.006	0.004	0.014
M1268TS241_2	Hybrid	M1268	241																																												0.687	0.696	0.678
M1268TS294_1	Hybrid	M1268	294																																												0	0	0
M1268TS294_1	Hybrid	M1268	294																																												0.641	0.636	0.646
M1268TS241_5	Hybrid	M1268	241																																												0	0	0
M1268TS241_5	Hybrid	M1268	241																																												0.694	0.678	0.711
M1268TS294_4	Hybrid	M1268	294																																												0	0	0
M1268TS294_4	Hybrid	M1268	294																																												0.643	0.643	0.643
M1268TS294_3	Hybrid	M1268	294																																												0	0	0
M1268TS294_3	Hybrid	M1268	294																																												0.644	0.642	0.646
M1268TS294_2	Hybrid	M1268	294																																												0	0	0
M1268TS294_2	Hybrid	M1268	294																																												0.65	0.644	0.656
M1268TS294_5	Hybrid	M1268	294																																												0	0	0
M1268TS294_5	Hybrid	M1268	294																																												0.654	0.652	0.656
M1271TS022_4	Hybrid	M1271	22																																												0.619	0.67	0.575
M1271TS022_3	Hybrid	M1271	22																																												0.616	0.679	0.564
M1271TS022_2	Hybrid	M1271	22																																												0.612	0.647	0.581
M1271TS022_1	Hybrid	M1271	22																																												0.605	0.653	0.564
M1271TS022_5	Hybrid	M1271	22																																												0.596	0.632	0.564
M1271TS241_3	Hybrid	M1271	241																																												0.341	0.38	0.309
M1271TS241_4	Hybrid	M1271	241																																												0.332	0.385	0.293
M1271TS462_3	Hybrid	M1271	462																																												0.327	0.335	0.32
M1271TS147_3	Hybrid	M1271	147																																												0.325	0.341	0.309
M1271TS028_3	Hybrid	M1271	28																																												0.325	0.341	0.309
M1271TS110_3	Hybrid	M1271	110																																												0.325	0.341	0.309
M1271TS462_4	Hybrid	M1271	462																																												0.322	0.33	0.315
M1271TS110_1	Hybrid	M1271	110																																												0.321	0.324	0.318
M1271TS147_2	Hybrid	M1271	147																																												0.321	0.324	0.318
M1271TS235_5	Hybrid	M1271	235																																												0.314	0.381	0.267
M1271TS462_2	Hybrid	M1271	462																																												0.313	0.311	0.316
M1271TS110_4	Hybrid	M1271	110																																												0.312	0.307	0.318
M1271TS147_5	Hybrid	M1271	147																																												0.312	0.307	0.318
M1271TS028_1	Hybrid	M1271	28																																												0.311	0.323	0.299
M1271TS147_1	Hybrid	M1271	147																																												0.308	0.322	0.295
M1271TS110_2	Hybrid	M1271	110																																												0.308	0.322	0.295
M1271TS028_2	Hybrid	M1271	28																																												0.308	0.322	0.295
M1271TS110_5	Hybrid	M1271	110																																												0.307	0.32	0.295
M1271TS208_3	Hybrid	M1271	208																																												0.307	0.376	0.259
M1271TS167_2	Hybrid	M1271	167																																												0.306	0.327	0.289
M1271TS208_1	Hybrid	M1271	208																																												0.305	0.394	0.249
M1271TS028_4	Hybrid	M1271	28																																												0.305	0.31	0.3
M1271TS462_5	Hybrid	M1271	462																																												0.303	0.313	0.294
M1271TS345_5	Hybrid	M1271	345																																												0.303	0.363	0.26
M1271TS235_4	Hybrid	M1271	235																																												0.302	0.392	0.246
M1271TS028_5	Hybrid	M1271	28																																												0.301	0.31	0.293
M1271TS241_1	Hybrid	M1271	241																																												0.301	0.358	0.26
M1271TS208_4	Hybrid	M1271	208																																												0.299	0.391	0.242
M1271TS235_2	Hybrid	M1271	235																																												0.299	0.37	0.251
M1271TS304_1	Hybrid	M1271	304																																												0.295	0.434	0.224
M1271TS462_1	Hybrid	M1271	462																																												0.294	0.309	0.28
M1271TS051_5	Hybrid	M1271	51																																												0.294	0.304	0.284
M1271TS167_1	Hybrid	M1271	167																																												0.293	0.311	0.278
M1271TS235_1	Hybrid	M1271	235																																												0.293	0.368	0.244
M1271TS208_2	Hybrid	M1271	208																																												0.292	0.375	0.239
M1271TS147_4	Hybrid	M1271	147																																												0.287	0.287	0.287
M1271TS262_5	Hybrid	M1271	262																																												0.28	0.31	0.255
M1271TS262_3	Hybrid	M1271	262																																												0.28	0.31	0.255
M1271TS286_1	Hybrid	M1271	286																																												0.279	0.371	0.224
M1271TS167_3	Hybrid	M1271	167																																												0.278	0.281	0.276
M1271TS338_1	Hybrid	M1271	338																																												0.266	0.324	0.225
M1271TS091_5	Hybrid	M1271	91																																												0.266	0.312	0.232
M1271TS338_3	Hybrid	M1271	338																																												0.266	0.325	0.225
M1271TS338_2	Hybrid	M1271	338																																												0.265	0.32	0.225
M1271TS091_2	Hybrid	M1271	91																																												0.263	0.314	0.226
M1271TS091_1	Hybrid	M1271	91																																												0.263	0.302	0.233
M1271TS091_4	Hybrid	M1271	91																																												0.263	0.315	0.226
M1271TS091_3	Hybrid	M1271	91																																												0.259	0.305	0.225
M1271TS345_1	Hybrid	M1271	345																																												0.255	0.268	0.244
M1271TS051_1	Hybrid	M1271	51																																												0.255	0.268	0.244
M1271TS208_5	Hybrid	M1271	208																																												0.253	0.356	0.196
M1271TS304_2	Hybrid	M1271	304																																												0.251	0.317	0.208
M1271TS163_1	Hybrid	M1271	163																																												0.248	0.384	0.183
M1271TS235_3	Hybrid	M1271	235																																												0.246	0.311	0.204
M1271TS294_3	Hybrid	M1271	294																																												0.246	0.279	0.219
M1271TS301_4	Hybrid	M1271	301																																												0.243	0.363	0.182
M1271TS284_3	Hybrid	M1271	284																																												0.243	0.363	0.182
M1271TS262_2	Hybrid	M1271	262																																												0.243	0.307	0.201
M1271TS284_5	Hybrid	M1271	284																																												0.243	0.363	0.182
M1271TS301_5	Hybrid	M1271	301																																												0.243	0.363	0.182
M1271TS284_2	Hybrid	M1271	284																																												0.243	0.363	0.182
M1271TS301_1	Hybrid	M1271	301																																												0.243	0.363	0.182
M1271TS075_1	Hybrid	M1271	75																																												0.243	0.363	0.182
M1271TS301_3	Hybrid	M1271	301																																												0.243	0.363	0.182
M1271TS284_1	Hybrid	M1271	284																																												0.243	0.363	0.182
M1271TS338_4	Hybrid	M1271	338																																												0.243	0.254	0.233
M1271TS284_4	Hybrid	M1271	284																																												0.243	0.363	0.182
M1271TS075_3	Hybrid	M1271	75																																												0.243	0.363	0.182
M1271TS375_1	Hybrid	M1271	375																																												0.243	0.363	0.182
M1271TS075_2	Hybrid	M1271	75																																												0.243	0.363	0.182
M1271TS375_2	Hybrid	M1271	375																																												0.243	0.363	0.182
M1271TS375_3	Hybrid	M1271	375																																												0.243	0.363	0.182
M1271TS075_4	Hybrid	M1271	75																																												0.243	0.363	0.182
M1271TS375_5	Hybrid	M1271	375																																												0.243	0.363	0.182
M1271TS475_1	Hybrid	M1271	475																																												0.243	0.363	0.182
M1271TS375_4	Hybrid	M1271	375																																												0.243	0.363	0.182
M1271TS301_2	Hybrid	M1271	301																																												0.243	0.363	0.182
M1271TS075_5	Hybrid	M1271	75																																												0.243	0.363	0.182
M1271TS369_4	Hybrid	M1271	369																																												0.243	0.316	0.198
M1271TS262_1	Hybrid	M1271	262																																												0.241	0.301	0.201
M1271TS262_4	Hybrid	M1271	262																																												0.241	0.301	0.201
M1271TS241_5	Hybrid	M1271	241																																												0.238	0.257	0.221
M1271TS304_3	Hybrid	M1271	304																																												0.238	0.257	0.221
M1271TS331_4	Hybrid	M1271	331																																												0.235	0.304	0.192
M1271TS425_4	Hybrid	M1271	425																																												0.235	0.304	0.192
M1271TS319_4	Hybrid	M1271	319																																												0.235	0.304	0.192
M1271TS286_2	Hybrid	M1271	286																																												0.234	0.35	0.176
M1271TS163_5	Hybrid	M1271	163																																												0.232	0.368	0.169
M1271TS331_1	Hybrid	M1271	331																																												0.232	0.221	0.243
M1271TS319_1	Hybrid	M1271	319																																												0.232	0.221	0.243
M1271TS294_1	Hybrid	M1271	294																																												0.232	0.267	0.206
M1271TS163_3	Hybrid	M1271	163																																												0.231	0.35	0.173
M1271TS369_1	Hybrid	M1271	369																																												0.23	0.287	0.192
M1271TS163_2	Hybrid	M1271	163																																												0.229	0.359	0.168
M1271TS345_3	Hybrid	M1271	345																																												0.226	0.316	0.176
M1271TS319_3	Hybrid	M1271	319																																												0.226	0.316	0.176
M1271TS331_2	Hybrid	M1271	331																																												0.226	0.316	0.176
M1271TS051_3	Hybrid	M1271	51																																												0.226	0.316	0.176
M1271TS286_3	Hybrid	M1271	286																																												0.222	0.369	0.158
M1271TS286_5	Hybrid	M1271	286																																												0.222	0.369	0.158
M1271TS167_4	Hybrid	M1271	167																																												0.221	0.185	0.275
M1271TS167_5	Hybrid	M1271	167																																												0.22	0.18	0.283
M1271TS425_1	Hybrid	M1271	425																																												0.219	0.206	0.234
M1271TS286_4	Hybrid	M1271	286																																												0.218	0.324	0.165
M1271TS425_3	Hybrid	M1271	425																																												0.217	0.318	0.164
M1271TS304_5	Hybrid	M1271	304																																												0.214	0.212	0.216
M1271TS163_4	Hybrid	M1271	163																																												0.212	0.318	0.158
M1271TS294_4	Hybrid	M1271	294																																												0.212	0.218	0.207
M1271TS164_1	Hybrid	M1271	164																																												0.212	0.318	0.158
M1271TS164_2	Hybrid	M1271	164																																												0.21	0.301	0.161
M1271TS164_3	Hybrid	M1271	164																																												0.204	0.31	0.152
M1271TS304_4	Hybrid	M1271	304																																												0.203	0.301	0.153
M1271TS331_5	Hybrid	M1271	331																																												0.197	0.247	0.164
M1271TS425_5	Hybrid	M1271	425																																												0.195	0.241	0.164
M1271TS319_5	Hybrid	M1271	319																																												0.195	0.241	0.164
M1271TS294_5	Hybrid	M1271	294																																												0.192	0.179	0.208
M1271TS051_4	Hybrid	M1271	51																																												0.189	0.236	0.158
M1271TS345_4	Hybrid	M1271	345																																												0.188	0.225	0.162
M1271TS338_5	Hybrid	M1271	338																																												0.187	0.269	0.144
M1271TS425_2	Hybrid	M1271	425																																												0.185	0.207	0.167
M1271TS331_3	Hybrid	M1271	331																																												0.185	0.207	0.167
M1271TS051_2	Hybrid	M1271	51																																												0.185	0.207	0.167
M1271TS319_2	Hybrid	M1271	319																																												0.185	0.207	0.167
M1271TS241_2	Hybrid	M1271	241																																												0.185	0.146	0.255
M1271TS345_2	Hybrid	M1271	345																																												0.185	0.207	0.167
M1271TS294_2	Hybrid	M1271	294																																												0.184	0.167	0.203
M1271TS481_3	Hybrid	M1271	481																																												0.169	0.225	0.135
M1271TS481_5	Hybrid	M1271	481																																												0.165	0.23	0.128
M1271TS481_4	Hybrid	M1271	481																																												0.16	0.217	0.127
M1271TS272_4	Hybrid	M1271	272																																												0.145	0.146	0.145
M1271TS481_2	Hybrid	M1271	481																																												0.14	0.151	0.13
M1271TS189_2	Hybrid	M1271	189																																												0.132	0.156	0.114
M1271TS164_5	Hybrid	M1271	164																																												0.13	0.549	0.074
M1271TS164_4	Hybrid	M1271	164																																												0.125	0.496	0.072
M1271TS015_1	Hybrid	M1271	15																																												0.122	0.208	0.087
M1271TS272_5	Hybrid	M1271	272																																												0.116	0.097	0.146
M1271TS014_2	Hybrid	M1271	14																																												0.109	0.37	0.064
M1271TS481_1	Hybrid	M1271	481																																												0.106	0.092	0.125
M1271TS189_3	Hybrid	M1271	189																																												0.089	0.081	0.1
M1271TS014_5	Hybrid	M1271	14																																												0.083	0.345	0.047
M1271TS272_2	Hybrid	M1271	272																																												0.082	0.056	0.153
M1271TS272_1	Hybrid	M1271	272																																												0.08	0.053	0.161
M1271TS189_1	Hybrid	M1271	189																																												0.073	0.052	0.126
M1271TS272_3	Hybrid	M1271	272																																												0.072	0.048	0.148
M1271TS189_5	Hybrid	M1271	189																																												0.066	0.063	0.07
M1271TS189_4	Hybrid	M1271	189																																												0.051	0.038	0.076
M1271TS014_4	Hybrid	M1271	14																																												0.048	0.072	0.036
M1271TS014_3	Hybrid	M1271	14																																												0.026	0.043	0.018
M1271TS014_1	Hybrid	M1271	14																																												0.015	0.031	0.01
M1271TS369_3	Hybrid	M1271	369																																												0	0	0
M1271TS369_5	Hybrid	M1271	369																																												0	0	0
M1271TS369_2	Hybrid	M1271	369																																												0	0	0
M1276TS369_1	Hybrid	M1276	369																																												0.847	0.9	0.8
M1276TS028_5	Hybrid	M1276	28																																												0.819	0.895	0.756
M1276TS110_5	Hybrid	M1276	110																																												0.795	0.868	0.733
M1276TS051_5	Hybrid	M1276	51																																												0.674	0.707	0.644
M1276TS345_5	Hybrid	M1276	345																																												0.674	0.707	0.644
M1276TS241_3	Hybrid	M1276	241																																												0.651	0.683	0.622
M1276TS304_1	Hybrid	M1276	304																																												0.651	0.683	0.622
M1276TS345_4	Hybrid	M1276	345																																												0.644	0.644	0.644
M1276TS051_4	Hybrid	M1276	51																																												0.644	0.644	0.644
M1276TS028_4	Hybrid	M1276	28																																												0.619	0.667	0.578
M1276TS091_1	Hybrid	M1276	91																																												0.607	0.614	0.6
M1276TS110_1	Hybrid	M1276	110																																												0.593	0.667	0.533
M1276TS345_2	Hybrid	M1276	345																																												0.584	0.591	0.578
M1276TS051_3	Hybrid	M1276	51																																												0.584	0.591	0.578
M1276TS051_1	Hybrid	M1276	51																																												0.575	0.595	0.556
M1276TS345_1	Hybrid	M1276	345																																												0.575	0.595	0.556
M1276TS028_3	Hybrid	M1276	28																																												0.571	0.615	0.533
M1276TS028_1	Hybrid	M1276	28																																												0.565	0.6	0.533
M1276TS462_1	Hybrid	M1276	462																																												0.565	0.6	0.533
M1276TS091_2	Hybrid	M1276	91																																												0.561	0.622	0.511
M1276TS028_2	Hybrid	M1276	28																																												0.554	0.605	0.511
M1276TS110_3	Hybrid	M1276	110																																												0.541	0.575	0.511
M1276TS345_3	Hybrid	M1276	345																																												0.541	0.575	0.511
M1276TS051_2	Hybrid	M1276	51																																												0.541	0.575	0.511
M1276TS110_4	Hybrid	M1276	110																																												0.524	0.564	0.489
M1276TS489_4	Hybrid	M1276	489																																												0.441	0.652	0.333
M1276TS481_5	Hybrid	M1276	481																																												0.206	0.304	0.156
M1276TS204_5	Hybrid	M1276	204																																												0.206	0.304	0.156
M1276TS304_2	Hybrid	M1276	304																																												0.203	0.235	0.178
M1276TS241_2	Hybrid	M1276	241																																												0.192	0.25	0.156
M1276TS231_2	Hybrid	M1276	231																																												0.169	0.231	0.133
M1276TS294_1	Hybrid	M1276	294																																												0.167	0.157	0.178
M1276TS272_5	Hybrid	M1276	272																																												0.164	0.214	0.133
M1276TS489_1	Hybrid	M1276	489																																												0.162	0.207	0.133
M1276TS204_2	Hybrid	M1276	204																																												0.156	0.188	0.133
M1276TS481_2	Hybrid	M1276	481																																												0.156	0.188	0.133
M1276TS481_3	Hybrid	M1276	481																																												0.122	0.135	0.111
M1276TS204_3	Hybrid	M1276	204																																												0.122	0.135	0.111
M1276TS294_3	Hybrid	M1276	294																																												0.11	0.143	0.089
M1276TS189_4	Hybrid	M1276	189																																												0.098	0.188	0.067
M1276TS286_3	Hybrid	M1276	286																																												0.041	0.25	0.022
M1276TS286_5	Hybrid	M1276	286																																												0.04	0.2	0.022
M1276TS189_3	Hybrid	M1276	189																																												0.038	0.143	0.022
M1276TS489_2	Hybrid	M1276	489																																												0.038	0.125	0.022
M1276TS294_5	Hybrid	M1276	294																																												0.038	0.125	0.022
M1276TS231_4	Hybrid	M1276	231																																												0.038	0.125	0.022
M1276TS231_3	Hybrid	M1276	231																																												0.038	0.143	0.022
M1276TS033_4	Hybrid	M1276	33																																												0.038	0.125	0.022
M1276TS304_4	Hybrid	M1276	304																																												0.038	0.125	0.022
M1276TS304_3	Hybrid	M1276	304																																												0.037	0.111	0.022
M1276TS272_4	Hybrid	M1276	272																																												0.037	0.111	0.022
M1276TS033_2	Hybrid	M1276	33																																												0.037	0.111	0.022
M1276TS235_4	Hybrid	M1276	235																																												0.036	0.1	0.022
M1276TS033_5	Hybrid	M1276	33																																												0.035	0.083	0.022
M1276TS204_1	Hybrid	M1276	204																																												0.029	0.04	0.022
M1276TS481_1	Hybrid	M1276	481																																												0.029	0.04	0.022
M1276TS338_1	Hybrid	M1276	338																																												0.024	0.027	0.022
M1276TS338_4	Hybrid	M1276	338																																												0.024	0.026	0.022
M1276TS235_2	Hybrid	M1276	235																																												0	0	0
M1276TS425_4	Hybrid	M1276	425																																												0	0	0
M1276TS338_5	Hybrid	M1276	338																																												0	0	0
M1276TS462_5	Hybrid	M1276	462																																												0	0	0
M1276TS208_5	Hybrid	M1276	208																																												0	0	0
M1276TS167_5	Hybrid	M1276	167																																												0	0	0
M1276TS450_2	Hybrid	M1276	450																																												0	0	0
M1276TS235_1	Hybrid	M1276	235																																												0	0	0
M1276TS450_1	Hybrid	M1276	450																																												0	0	0
M1276TS489_3	Hybrid	M1276	489																																												0	0	0
M1276TS425_2	Hybrid	M1276	425																																												0	0	0
M1276TS489_5	Hybrid	M1276	489																																												0	0	0
M1276TS294_4	Hybrid	M1276	294																																												0	0	0
M1276TS208_2	Hybrid	M1276	208																																												0	0	0
M1276TS014_4	Hybrid	M1276	14																																												0	0	0
M1276TS204_4	Hybrid	M1276	204																																												0	0	0
M1276TS091_4	Hybrid	M1276	91																																												0	0	0
M1276TS091_3	Hybrid	M1276	91																																												0	0	0
M1276TS033_3	Hybrid	M1276	33																																												0	0	0
M1276TS231_5	Hybrid	M1276	231																																												0	0	0
M1276TS369_5	Hybrid	M1276	369																																												0	0	0
M1276TS262_1	Hybrid	M1276	262																																												0	0	0
M1276TS241_1	Hybrid	M1276	241																																												0	0	0
M1276TS331_5	Hybrid	M1276	331																																												0	0	0
M1276TS262_3	Hybrid	M1276	262																																												0	0	0
M1276TS231_1	Hybrid	M1276	231																																												0	0	0
M1276TS425_5	Hybrid	M1276	425																																												0	0	0
M1276TS241_4	Hybrid	M1276	241																																												0	0	0
M1276TS267_2	Hybrid	M1276	267																																												0	0	0
M1276TS272_1	Hybrid	M1276	272																																												0	0	0
M1276TS319_3	Hybrid	M1276	319																																												0	0	0
M1276TS369_3	Hybrid	M1276	369																																												0	0	0
M1276TS267_4	Hybrid	M1276	267																																												0	0	0
M1276TS331_4	Hybrid	M1276	331																																												0	0	0
M1276TS262_2	Hybrid	M1276	262																																												0	0	0
M1276TS319_4	Hybrid	M1276	319																																												0	0	0
M1276TS331_1	Hybrid	M1276	331																																												0	0	0
M1276TS294_2	Hybrid	M1276	294																																												0	0	0
M1276TS167_1	Hybrid	M1276	167																																												0	0	0
M1276TS338_2	Hybrid	M1276	338																																												0	0	0
M1276TS014_5	Hybrid	M1276	14																																												0	0	0
M1276TS267_5	Hybrid	M1276	267																																												0	0	0
M1276TS450_4	Hybrid	M1276	450																																												0	0	0
M1276TS272_3	Hybrid	M1276	272																																												0	0	0
M1276TS369_2	Hybrid	M1276	369																																												0	0	0
M1276TS235_5	Hybrid	M1276	235																																												0	0	0
M1276TS014_6	Hybrid	M1276	14																																												0	0	0
M1276TS235_3	Hybrid	M1276	235																																												0	0	0
M1276TS369_4	Hybrid	M1276	369																																												0	0	0
M1276TS425_3	Hybrid	M1276	425																																												0	0	0
M1276TS319_1	Hybrid	M1276	319																																												0	0	0
M1276TS286_2	Hybrid	M1276	286																																												0	0	0
M1276TS167_2	Hybrid	M1276	167																																												0	0	0
M1276TS189_2	Hybrid	M1276	189																																												0	0	0
M1276TS110_2	Hybrid	M1276	110																																												0	0	0
M1276TS189_1	Hybrid	M1276	189																																												0	0	0
M1276TS319_5	Hybrid	M1276	319																																												0	0	0
M1276TS286_1	Hybrid	M1276	286																																												0	0	0
M1276TS331_2	Hybrid	M1276	331																																												0	0	0
M1276TS481_4	Hybrid	M1276	481																																												0	0	0
M1276TS167_3	Hybrid	M1276	167																																												0	0	0
M1276TS208_1	Hybrid	M1276	208																																												0	0	0
M1276TS262_5	Hybrid	M1276	262																																												0	0	0
M1276TS267_1	Hybrid	M1276	267																																												0	0	0
M1276TS208_4	Hybrid	M1276	208																																												0	0	0
M1276TS304_5	Hybrid	M1276	304																																												0	0	0
M1276TS272_2	Hybrid	M1276	272																																												0	0	0
M1276TS286_4	Hybrid	M1276	286																																												0	0	0
M1276TS462_4	Hybrid	M1276	462																																												0	0	0
M1276TS014_2	Hybrid	M1276	14																																												0	0	0
M1276TS014_1	Hybrid	M1276	14																																												0	0	0
M1276TS331_3	Hybrid	M1276	331																																												0	0	0
M1276TS267_3	Hybrid	M1276	267																																												0	0	0
M1276TS462_3	Hybrid	M1276	462																																												0	0	0
M1276TS319_2	Hybrid	M1276	319																																												0	0	0
M1276TS425_1	Hybrid	M1276	425																																												0	0	0
M1276TS091_5	Hybrid	M1276	91																																												0	0	0
M1276TS262_4	Hybrid	M1276	262																																												0	0	0
M1276TS014_3	Hybrid	M1276	14																																												0	0	0
M1276TS241_5	Hybrid	M1276	241																																												0	0	0
M1276TS033_1	Hybrid	M1276	33																																												0	0	0
M1276TS462_2	Hybrid	M1276	462																																												0	0	0
M1276TS189_5	Hybrid	M1276	189																																												0	0	0
M1276TS167_4	Hybrid	M1276	167																																												0	0	0
M1276TS338_3	Hybrid	M1276	338																																												0	0	0
M1276TS208_3	Hybrid	M1276	208																																												0	0	0
M1276TS450_3	Hybrid	M1276	450																																												0	0	0
M1276TS450_5	Hybrid	M1276	450																																												0	0	0
M1282TS262_3	Hybrid	M1282	262																																												0.071	0.107	0.053
M1282TS262_5	Hybrid	M1282	262																																												0.07	0.059	0.088
M1282TS369_3	Hybrid	M1282	369																																												0.06	0.042	0.105
M1282TS272_1	Hybrid	M1282	272																																												0.058	0.049	0.07
M1282TS272_3	Hybrid	M1282	272																																												0.058	0.049	0.07
M1282TS143_1	Hybrid	M1282	143																																												0.05	0.048	0.053
M1282TS294_2	Hybrid	M1282	294																																												0.048	0.077	0.035
M1282TS262_1	Hybrid	M1282	262																																												0.047	0.069	0.035
M1282TS204_1	Hybrid	M1282	204																																												0.041	0.033	0.053
M1282TS481_1	Hybrid	M1282	481																																												0.041	0.033	0.053
M1282TS091_4	Hybrid	M1282	91																																												0.037	0.039	0.035
M1282TS272_2	Hybrid	M1282	272																																												0.036	0.028	0.053
M1282TS450_3	Hybrid	M1282	450																																												0.031	0.143	0.018
M1282TS167_2	Hybrid	M1282	167																																												0.022	0.028	0.018
M1282TS369_1	Hybrid	M1282	369																																												0.012	0.007	0.035
M1282TS294_3	Hybrid	M1282	294																																												0	0	0
M1282TS033_1	Hybrid	M1282	33																																												0	0	0
M1282TS014_5	Hybrid	M1282	14																																												0	0	0
M1282TS063_4	Hybrid	M1282	63																																												0	0	0
M1282TS110_1	Hybrid	M1282	110																																												0	0	0
M1282TS304_2	Hybrid	M1282	304																																												0	0	0
M1282TS014_3	Hybrid	M1282	14																																												0	0	0
M1282TS225_4	Hybrid	M1282	225																																												0	0	0
M1282TS235_5	Hybrid	M1282	235																																												0	0	0
M1282TS319_4	Hybrid	M1282	319																																												0	0	0
M1282TS091_1	Hybrid	M1282	91																																												0	0	0
M1282TS319_3	Hybrid	M1282	319																																												0	0	0
M1282TS331_4	Hybrid	M1282	331																																												0	0	0
M1282TS286_2	Hybrid	M1282	286																																												0	0	0
M1282TS286_3	Hybrid	M1282	286																																												0	0	0
M1282TS345_1	Hybrid	M1282	345																																												0	0	0
M1282TS286_5	Hybrid	M1282	286																																												0	0	0
M1282TS014_1	Hybrid	M1282	14																																												0	0	0
M1282TS489_2	Hybrid	M1282	489																																												0	0	0
M1282TS462_2	Hybrid	M1282	462																																												0	0	0
M1282TS110_3	Hybrid	M1282	110																																												0	0	0
M1282TS204_2	Hybrid	M1282	204																																												0	0	0
M1282TS345_4	Hybrid	M1282	345																																												0	0	0
M1282TS304_4	Hybrid	M1282	304																																												0	0	0
M1282TS304_1	Hybrid	M1282	304																																												0	0	0
M1282TS006_5	Hybrid	M1282	6																																												0	0	0
M1282TS331_1	Hybrid	M1282	331																																												0	0	0
M1282TS225_1	Hybrid	M1282	225																																												0	0	0
M1282TS304_3	Hybrid	M1282	304																																												0	0	0
M1282TS028_3	Hybrid	M1282	28																																												0	0	0
M1282TS338_1	Hybrid	M1282	338																																												0	0	0
M1282TS489_1	Hybrid	M1282	489																																												0	0	0
M1282TS450_5	Hybrid	M1282	450																																												0	0	0
M1282TS091_2	Hybrid	M1282	91																																												0	0	0
M1282TS051_1	Hybrid	M1282	51																																												0	0	0
M1282TS274_1	Hybrid	M1282	274																																												0	0	0
M1282TS267_4	Hybrid	M1282	267																																												0	0	0
M1282TS014_4	Hybrid	M1282	14																																												0	0	0
M1282TS425_4	Hybrid	M1282	425																																												0	0	0
M1282TS481_2	Hybrid	M1282	481																																												0	0	0
M1282TS028_5	Hybrid	M1282	28																																												0	0	0
M1282TS481_5	Hybrid	M1282	481																																												0	0	0
M1282TS462_1	Hybrid	M1282	462																																												0	0	0
M1282TS294_6	Hybrid	M1282	294																																												0	0	0
M1282TS294_1	Hybrid	M1282	294																																												0	0	0
M1282TS051_3	Hybrid	M1282	51																																												0	0	0
M1282TS319_5	Hybrid	M1282	319																																												0	0	0
M1282TS204_5	Hybrid	M1282	204																																												0	0	0
M1282TS204_4	Hybrid	M1282	204																																												0	0	0
M1282TS425_5	Hybrid	M1282	425																																												0	0	0
M1282TS063_5	Hybrid	M1282	63																																												0	0	0
M1282TS235_1	Hybrid	M1282	235																																												0	0	0
M1282TS489_3	Hybrid	M1282	489																																												0	0	0
M1282TS225_5	Hybrid	M1282	225																																												0	0	0
M1282TS063_2	Hybrid	M1282	63																																												0	0	0
M1282TS425_2	Hybrid	M1282	425																																												0	0	0
M1282TS241_2	Hybrid	M1282	241																																												0	0	0
M1282TS167_1	Hybrid	M1282	167																																												0	0	0
M1282TS225_2	Hybrid	M1282	225																																												0	0	0
M1282TS241_1	Hybrid	M1282	241																																												0	0	0
M1282TS033_3	Hybrid	M1282	33																																												0	0	0
M1282TS450_4	Hybrid	M1282	450																																												0	0	0
M1282TS345_2	Hybrid	M1282	345																																												0	0	0
M1282TS006_2	Hybrid	M1282	6																																												0	0	0
M1282TS110_5	Hybrid	M1282	110																																												0	0	0
M1282TS345_3	Hybrid	M1282	345																																												0	0	0
M1282TS028_4	Hybrid	M1282	28																																												0	0	0
M1282TS369_5	Hybrid	M1282	369																																												0	0	0
M1282TS231_2	Hybrid	M1282	231																																												0	0	0
M1282TS267_3	Hybrid	M1282	267																																												0	0	0
M1282TS462_3	Hybrid	M1282	462																																												0	0	0
M1282TS204_3	Hybrid	M1282	204																																												0	0	0
M1282TS143_2	Hybrid	M1282	143																																												0	0	0
M1282TS450_1	Hybrid	M1282	450																																												0	0	0
M1282TS262_2	Hybrid	M1282	262																																												0	0	0
M1282TS462_4	Hybrid	M1282	462																																												0	0	0
M1282TS167_5	Hybrid	M1282	167																																												0	0	0
M1282TS014_2	Hybrid	M1282	14																																												0	0	0
M1282TS063_3	Hybrid	M1282	63																																												0	0	0
M1282TS489_5	Hybrid	M1282	489																																												0	0	0
M1282TS462_5	Hybrid	M1282	462																																												0	0	0
M1282TS272_5	Hybrid	M1282	272																																												0	0	0
M1282TS286_4	Hybrid	M1282	286																																												0	0	0
M1282TS272_4	Hybrid	M1282	272																																												0	0	0
M1282TS450_2	Hybrid	M1282	450																																												0	0	0
M1282TS241_5	Hybrid	M1282	241																																												0	0	0
M1282TS110_2	Hybrid	M1282	110																																												0	0	0
M1282TS489_4	Hybrid	M1282	489																																												0	0	0
M1282TS091_5	Hybrid	M1282	91																																												0	0	0
M1282TS006_1	Hybrid	M1282	6																																												0	0	0
M1282TS110_4	Hybrid	M1282	110																																												0	0	0
M1282TS338_5	Hybrid	M1282	338																																												0	0	0
M1282TS369_2	Hybrid	M1282	369																																												0	0	0
M1282TS167_4	Hybrid	M1282	167																																												0	0	0
M1282TS033_2	Hybrid	M1282	33																																												0	0	0
M1282TS235_3	Hybrid	M1282	235																																												0	0	0
M1282TS051_2	Hybrid	M1282	51																																												0	0	0
M1282TS369_4	Hybrid	M1282	369																																												0	0	0
M1282TS262_4	Hybrid	M1282	262																																												0	0	0
M1282TS331_5	Hybrid	M1282	331																																												0	0	0
M1282TS319_1	Hybrid	M1282	319																																												0	0	0
M1282TS235_4	Hybrid	M1282	235																																												0	0	0
M1282TS294_4	Hybrid	M1282	294																																												0	0	0
M1282TS338_3	Hybrid	M1282	338																																												0	0	0
M1282TS267_1	Hybrid	M1282	267																																												0	0	0
M1282TS331_2	Hybrid	M1282	331																																												0	0	0
M1282TS033_4	Hybrid	M1282	33																																												0	0	0
M1282TS267_2	Hybrid	M1282	267																																												0	0	0
M1282TS225_3	Hybrid	M1282	225																																												0	0	0
M1282TS319_2	Hybrid	M1282	319																																												0	0	0
M1282TS425_3	Hybrid	M1282	425																																												0	0	0
M1282TS033_5	Hybrid	M1282	33																																												0	0	0
M1282TS274_5	Hybrid	M1282	274																																												0	0	0
M1282TS338_4	Hybrid	M1282	338																																												0	0	0
M1282TS167_3	Hybrid	M1282	167																																												0	0	0
M1282TS063_1	Hybrid	M1282	63																																												0	0	0
M1282TS481_4	Hybrid	M1282	481																																												0	0	0
M1282TS274_4	Hybrid	M1282	274																																												0	0	0
M1282TS014_6	Hybrid	M1282	14																																												0	0	0
M1282TS006_3	Hybrid	M1282	6																																												0	0	0
M1282TS345_5	Hybrid	M1282	345																																												0	0	0
M1282TS231_1	Hybrid	M1282	231																																												0	0	0
M1282TS267_5	Hybrid	M1282	267																																												0	0	0
M1282TS425_1	Hybrid	M1282	425																																												0	0	0
M1282TS304_5	Hybrid	M1282	304																																												0	0	0
M1282TS051_4	Hybrid	M1282	51																																												0	0	0
M1282TS006_4	Hybrid	M1282	6																																												0	0	0
M1282TS274_2	Hybrid	M1282	274																																												0	0	0
M1282TS051_5	Hybrid	M1282	51																																												0	0	0
M1282TS294_5	Hybrid	M1282	294																																												0	0	0
M1282TS028_2	Hybrid	M1282	28																																												0	0	0
M1282TS274_3	Hybrid	M1282	274																																												0	0	0
M1282TS241_4	Hybrid	M1282	241																																												0	0	0
M1282TS481_3	Hybrid	M1282	481																																												0	0	0
M1282TS235_2	Hybrid	M1282	235																																												0	0	0
M1282TS286_1	Hybrid	M1282	286																																												0	0	0
M1282TS338_2	Hybrid	M1282	338																																												0	0	0
M1282TS091_3	Hybrid	M1282	91																																												0	0	0
M1282TS331_3	Hybrid	M1282	331																																												0	0	0
M1282TS028_1	Hybrid	M1282	28																																												0	0	0
M1282TS241_3	Hybrid	M1282	241																																												0	0	0
M1287TS033_3	Hybrid	M1287	33																																												0.646	0.523	0.845
M1287TS235_2	Hybrid	M1287	235																																												0.63	0.516	0.807
M1287TS489_5	Hybrid	M1287	489																																												0.621	0.5	0.82
M1287TS286_3	Hybrid	M1287	286																																												0.614	0.497	0.803
M1287TS294_4	Hybrid	M1287	294																																												0.614	0.481	0.85
M1287TS489_1	Hybrid	M1287	489																																												0.608	0.474	0.85
M1287TS286_4	Hybrid	M1287	286																																												0.607	0.493	0.79
M1287TS338_4	Hybrid	M1287	338																																												0.606	0.474	0.837
M1287TS033_1	Hybrid	M1287	33																																												0.604	0.472	0.837
M1287TS462_5	Hybrid	M1287	462																																												0.604	0.471	0.841
M1287TS369_3	Hybrid	M1287	369																																												0.603	0.479	0.815
M1287TS208_3	Hybrid	M1287	208																																												0.603	0.476	0.82
M1287TS033_4	Hybrid	M1287	33																																												0.603	0.469	0.845
M1287TS028_3	Hybrid	M1287	28																																												0.602	0.472	0.833
M1287TS272_5	Hybrid	M1287	272																																												0.602	0.473	0.828
M1287TS369_5	Hybrid	M1287	369																																												0.601	0.464	0.854
M1287TS345_5	Hybrid	M1287	345																																												0.601	0.468	0.841
M1287TS319_5	Hybrid	M1287	319																																												0.601	0.468	0.841
M1287TS425_5	Hybrid	M1287	425																																												0.601	0.468	0.841
M1287TS208_5	Hybrid	M1287	208																																												0.6	0.464	0.85
M1287TS231_5	Hybrid	M1287	231																																												0.598	0.469	0.824
M1287TS489_2	Hybrid	M1287	489																																												0.598	0.473	0.815
M1287TS033_2	Hybrid	M1287	33																																												0.596	0.475	0.803
M1287TS028_4	Hybrid	M1287	28																																												0.595	0.458	0.85
M1287TS338_2	Hybrid	M1287	338																																												0.595	0.458	0.85
M1287TS231_4	Hybrid	M1287	231																																												0.593	0.457	0.845
M1287TS033_5	Hybrid	M1287	33																																												0.593	0.457	0.845
M1287TS319_1	Hybrid	M1287	319																																												0.592	0.464	0.82
M1287TS489_3	Hybrid	M1287	489																																												0.592	0.458	0.837
M1287TS345_1	Hybrid	M1287	345																																												0.592	0.464	0.82
M1287TS425_1	Hybrid	M1287	425																																												0.592	0.464	0.82
M1287TS051_1	Hybrid	M1287	51																																												0.592	0.464	0.82
M1287TS489_4	Hybrid	M1287	489																																												0.592	0.46	0.833
M1287TS286_1	Hybrid	M1287	286																																												0.592	0.468	0.807
M1287TS331_1	Hybrid	M1287	331																																												0.592	0.464	0.82
M1287TS189_1	Hybrid	M1287	189																																												0.592	0.457	0.841
M1287TS262_3	Hybrid	M1287	262																																												0.592	0.471	0.798
M1287TS262_1	Hybrid	M1287	262																																												0.591	0.47	0.798
M1287TS189_2	Hybrid	M1287	189																																												0.591	0.45	0.858
M1287TS110_5	Hybrid	M1287	110																																												0.59	0.449	0.858
M1287TS272_4	Hybrid	M1287	272																																												0.59	0.456	0.833
M1287TS241_5	Hybrid	M1287	241																																												0.59	0.463	0.811
M1287TS110_2	Hybrid	M1287	110																																												0.59	0.456	0.833
M1287TS028_5	Hybrid	M1287	28																																												0.59	0.45	0.854
M1287TS231_3	Hybrid	M1287	231																																												0.59	0.452	0.85
M1287TS338_3	Hybrid	M1287	338																																												0.589	0.457	0.828
M1287TS208_4	Hybrid	M1287	208																																												0.589	0.455	0.837
M1287TS462_4	Hybrid	M1287	462																																												0.588	0.454	0.833
M1287TS338_5	Hybrid	M1287	338																																												0.588	0.451	0.845
M1287TS304_1	Hybrid	M1287	304																																												0.588	0.451	0.845
M1287TS304_3	Hybrid	M1287	304																																												0.587	0.447	0.854
M1287TS091_2	Hybrid	M1287	91																																												0.586	0.45	0.837
M1287TS294_2	Hybrid	M1287	294																																												0.586	0.45	0.837
M1287TS231_1	Hybrid	M1287	231																																												0.583	0.45	0.828
M1287TS286_2	Hybrid	M1287	286																																												0.582	0.461	0.79
M1287TS338_1	Hybrid	M1287	338																																												0.581	0.44	0.854
M1287TS110_1	Hybrid	M1287	110																																												0.579	0.443	0.837
M1287TS369_4	Hybrid	M1287	369																																												0.579	0.439	0.85
M1287TS110_3	Hybrid	M1287	110																																												0.577	0.443	0.828
M1287TS304_2	Hybrid	M1287	304																																												0.577	0.441	0.833
M1287TS319_2	Hybrid	M1287	319																																												0.576	0.439	0.837
M1287TS425_2	Hybrid	M1287	425																																												0.576	0.439	0.837
M1287TS051_2	Hybrid	M1287	51																																												0.576	0.439	0.837
M1287TS331_2	Hybrid	M1287	331																																												0.576	0.439	0.837
M1287TS345_2	Hybrid	M1287	345																																												0.576	0.439	0.837
M1287TS462_2	Hybrid	M1287	462																																												0.575	0.439	0.833
M1287TS262_5	Hybrid	M1287	262																																												0.574	0.449	0.794
M1287TS091_5	Hybrid	M1287	91																																												0.573	0.44	0.82
M1287TS241_1	Hybrid	M1287	241																																												0.572	0.434	0.837
M1287TS091_4	Hybrid	M1287	91																																												0.572	0.434	0.841
M1287TS331_5	Hybrid	M1287	331																																												0.571	0.434	0.833
M1287TS051_5	Hybrid	M1287	51																																												0.571	0.434	0.833
M1287TS241_2	Hybrid	M1287	241																																												0.57	0.43	0.845
M1287TS425_3	Hybrid	M1287	425																																												0.568	0.427	0.85
M1287TS051_4	Hybrid	M1287	51																																												0.568	0.427	0.85
M1287TS319_3	Hybrid	M1287	319																																												0.568	0.427	0.85
M1287TS331_4	Hybrid	M1287	331																																												0.568	0.427	0.85
M1287TS345_3	Hybrid	M1287	345																																												0.568	0.427	0.85
M1287TS208_1	Hybrid	M1287	208																																												0.567	0.426	0.845
M1287TS262_2	Hybrid	M1287	262																																												0.567	0.442	0.794
M1287TS369_2	Hybrid	M1287	369																																												0.566	0.429	0.833
M1287TS369_1	Hybrid	M1287	369																																												0.566	0.427	0.841
M1287TS231_2	Hybrid	M1287	231																																												0.566	0.43	0.828
M1287TS167_5	Hybrid	M1287	167																																												0.564	0.426	0.837
M1287TS462_3	Hybrid	M1287	462																																												0.563	0.424	0.837
M1287TS241_4	Hybrid	M1287	241																																												0.56	0.434	0.79
M1287TS262_4	Hybrid	M1287	262																																												0.558	0.43	0.794
M1287TS235_3	Hybrid	M1287	235																																												0.557	0.43	0.79
M1287TS241_3	Hybrid	M1287	241																																												0.556	0.416	0.837
M1287TS286_5	Hybrid	M1287	286																																												0.556	0.473	0.674
M1287TS051_3	Hybrid	M1287	51																																												0.555	0.42	0.82
M1287TS331_3	Hybrid	M1287	331																																												0.555	0.42	0.82
M1287TS462_1	Hybrid	M1287	462																																												0.552	0.42	0.803
M1287TS028_1	Hybrid	M1287	28																																												0.552	0.42	0.803
M1287TS319_4	Hybrid	M1287	319																																												0.55	0.417	0.807
M1287TS425_4	Hybrid	M1287	425																																												0.55	0.417	0.807
M1287TS345_4	Hybrid	M1287	345																																												0.55	0.417	0.807
M1287TS235_4	Hybrid	M1287	235																																												0.549	0.422	0.785
M1287TS481_2	Hybrid	M1287	481																																												0.548	0.407	0.837
M1287TS204_2	Hybrid	M1287	204																																												0.548	0.407	0.837
M1287TS481_1	Hybrid	M1287	481																																												0.542	0.409	0.803
M1287TS204_1	Hybrid	M1287	204																																												0.542	0.409	0.803
M1287TS304_5	Hybrid	M1287	304																																												0.542	0.404	0.824
M1287TS304_4	Hybrid	M1287	304																																												0.54	0.402	0.824
M1287TS294_5	Hybrid	M1287	294																																												0.54	0.411	0.79
M1287TS208_2	Hybrid	M1287	208																																												0.536	0.43	0.712
M1287TS481_4	Hybrid	M1287	481																																												0.532	0.398	0.803
M1287TS204_4	Hybrid	M1287	204																																												0.532	0.398	0.803
M1287TS110_4	Hybrid	M1287	110																																												0.532	0.422	0.721
M1287TS235_1	Hybrid	M1287	235																																												0.528	0.398	0.781
M1287TS294_3	Hybrid	M1287	294																																												0.526	0.397	0.781
M1287TS028_2	Hybrid	M1287	28																																												0.522	0.418	0.695
M1287TS235_5	Hybrid	M1287	235																																												0.519	0.389	0.781
M1287TS091_1	Hybrid	M1287	91																																												0.514	0.398	0.725
M1287TS091_3	Hybrid	M1287	91																																												0.511	0.404	0.695
M1287TS294_1	Hybrid	M1287	294																																												0.491	0.385	0.678
M1287TS204_5	Hybrid	M1287	204																																												0.466	0.332	0.785
M1287TS481_5	Hybrid	M1287	481																																												0.466	0.332	0.785
M1287TS481_3	Hybrid	M1287	481																																												0.459	0.353	0.652
M1287TS014_5	Hybrid	M1287	14																																												0.459	0.661	0.352
M1287TS204_3	Hybrid	M1287	204																																												0.459	0.353	0.652
M1287TS014_6	Hybrid	M1287	14																																												0.442	0.62	0.343
M1287TS014_4	Hybrid	M1287	14																																												0.438	0.617	0.339
M1287TS014_3	Hybrid	M1287	14																																												0.429	0.571	0.343
M1287TS014_1	Hybrid	M1287	14																																												0.428	0.567	0.343
M1287TS014_2	Hybrid	M1287	14																																												0.427	0.591	0.335
M1287TS450_5	Hybrid	M1287	450																																												0.396	0.344	0.468
M1287TS167_4	Hybrid	M1287	167																																												0.306	0.239	0.425
M1287TS450_1	Hybrid	M1287	450																																												0.279	0.242	0.33
M1287TS450_2	Hybrid	M1287	450																																												0.109	0.095	0.129
M1287TS267_5	Hybrid	M1287	267																																												0.082	0.059	0.137
M1287TS267_3	Hybrid	M1287	267																																												0.06	0.039	0.124
M1287TS167_3	Hybrid	M1287	167																																												0.054	0.045	0.069
M1287TS267_1	Hybrid	M1287	267																																												0.052	0.036	0.094
M1287TS267_2	Hybrid	M1287	267																																												0.05	0.035	0.086
M1287TS450_4	Hybrid	M1287	450																																												0.042	0.036	0.052
M1287TS189_5	Hybrid	M1287	189																																												0.029	0.015	0.558
M1287TS189_3	Hybrid	M1287	189																																												0.029	0.015	0.575
M1287TS189_4	Hybrid	M1287	189																																												0.029	0.015	0.575
M1287TS267_4	Hybrid	M1287	267																																												0.026	0.018	0.047
M1287TS167_1	Hybrid	M1287	167																																												0.026	0.026	0.026
M1287TS272_3	Hybrid	M1287	272																																												0.014	0.012	0.017
M1287TS167_2	Hybrid	M1287	167																																												0.013	0.01	0.017
M1287TS450_3	Hybrid	M1287	450																																												0.006	0.003	0.017
M1287TS272_1	Hybrid	M1287	272																																												0	0	0
M1287TS272_2	Hybrid	M1287	272																																												0	0	0
M1293TS286_2	Hybrid	M1293	286																																												0.926	0.926	0.926
M1293TS304_2	Hybrid	M1293	304																																												0.92	0.92	0.92
M1293TS286_5	Hybrid	M1293	286																																												0.919	0.925	0.914
M1293TS450_5	Hybrid	M1293	450																																												0.918	0.899	0.938
M1293TS304_4	Hybrid	M1293	304																																												0.918	0.904	0.932
M1293TS110_1	Hybrid	M1293	110																																												0.916	0.919	0.914
M1293TS033_3	Hybrid	M1293	33																																												0.915	0.899	0.932
M1293TS235_2	Hybrid	M1293	235																																												0.914	0.909	0.92
M1293TS051_4	Hybrid	M1293	51																																												0.913	0.919	0.907
M1293TS231_3	Hybrid	M1293	231																																												0.912	0.893	0.932
M1293TS051_5	Hybrid	M1293	51																																												0.909	0.898	0.92
M1293TS241_2	Hybrid	M1293	241																																												0.905	0.902	0.907
M1293TS063_5	Hybrid	M1293	63																																												0.904	0.907	0.901
M1293TS063_1	Hybrid	M1293	63																																												0.904	0.907	0.901
M1293TS063_2	Hybrid	M1293	63																																												0.904	0.907	0.901
M1293TS063_4	Hybrid	M1293	63																																												0.904	0.907	0.901
M1293TS063_3	Hybrid	M1293	63																																												0.901	0.906	0.895
M1293TS345_1	Hybrid	M1293	345																																												0.9	0.886	0.914
M1293TS231_2	Hybrid	M1293	231																																												0.9	0.86	0.944
M1293TS051_1	Hybrid	M1293	51																																												0.9	0.886	0.914
M1293TS286_3	Hybrid	M1293	286																																												0.899	0.864	0.938
M1293TS294_3	Hybrid	M1293	294																																												0.893	0.862	0.926
M1293TS110_2	Hybrid	M1293	110																																												0.892	0.871	0.914
M1293TS304_3	Hybrid	M1293	304																																												0.892	0.866	0.92
M1293TS159_3	Hybrid	M1293	159																																												0.891	0.853	0.932
M1293TS159_4	Hybrid	M1293	159																																												0.891	0.853	0.932
M1293TS325_3	Hybrid	M1293	325																																												0.891	0.853	0.932
M1293TS325_4	Hybrid	M1293	325																																												0.891	0.853	0.932
M1293TS241_1	Hybrid	M1293	241																																												0.89	0.861	0.92
M1293TS235_5	Hybrid	M1293	235																																												0.889	0.865	0.914
M1293TS110_3	Hybrid	M1293	110																																												0.886	0.86	0.914
M1293TS033_5	Hybrid	M1293	33																																												0.886	0.844	0.932
M1293TS028_4	Hybrid	M1293	28																																												0.885	0.847	0.926
M1293TS159_1	Hybrid	M1293	159																																												0.885	0.847	0.926
M1293TS325_1	Hybrid	M1293	325																																												0.885	0.847	0.926
M1293TS304_5	Hybrid	M1293	304																																												0.884	0.835	0.938
M1293TS167_5	Hybrid	M1293	167																																												0.884	0.855	0.914
M1293TS294_1	Hybrid	M1293	294																																												0.884	0.851	0.92
M1293TS262_1	Hybrid	M1293	262																																												0.882	0.864	0.901
[truncated: 11,010 more rows]
[truncated: 33 more columns]

## Sheet: S3 Templates
Competition Deadline	Competition	Target	Target Description	Best Prediction	Best Prediction TM align	Best Server Prediction	Best Server TM align	Best Template	Best Template Description	Best Template TM align
2010-12-01	RNA-Puzzles	PZ1	human thymidylate synthase element	PZ1_Bujnicki_5	0.39469			3GM7	1.58 A resolution X-ray structure of (CUG)6	0.5389
2010-12-01	RNA-Puzzles	PZ3	glycine riboswitch	PZ3_Das_5	0.35605			2D3O	Structure of Ribosome Binding Domain of the Trigger Factor on the 50S ribosomal subunit from D. radiodurans	0.38699
2011-12-18	RNA-Puzzles	PZ4	SAM-I riboswitch aptamer	PZ4_Chen_2	0.43474			3GX3	Crystal structure of the T. tengcongensis SAM-I riboswitch variant U34C/A94G bound with SAH	0.34522
2012-10-05	RNA-Puzzles	PZ5	GIR ribozyme	PZ5_Das_2	0.49918			3BBX	The Hsp15 protein fitted into the low resolution Cryo-EM map of the 50S.nc-tRNA.Hsp15 complex	0.3378
2012-10-10	RNA-Puzzles	PZ6	adenosylcobalamin riboswitch	PZ6_Das_1	0.44893			2QBZ	Structure of the M-Box Riboswitch Aptamer Domain	0.3204
2013-05-01	RNA-Puzzles	PZ7	Varkud satellite ribozyme	PZ7_Das_4	0.30449			1VQ8	The structure of CCDA-PHE-CAP-BIO and the antibiotic sparsomycin bound to the large ribosomal subunit of haloarcula marismortui	0.36824
2013-05-31	RNA-Puzzles	PZ8	SAM riboswitch	PZ8_Das_3	0.59589			3V7E	Crystal structure of YbxF bound to the SAM-I riboswitch aptamer	0.53533
2013-05-31	RNA-Puzzles	PZ9	5-hydroxytryptophan aptamer	PZ9_Chen_6	0.48854			3RKF	Crystal structure of guanine riboswitch C61U/G37A double mutant bound to thio-guanine	0.52192
2013-05-31	RNA-Puzzles	PZ10	T-box riboswitch - tRNA complex	PZ10_Bujnicki_8	0.34884			3J0L	Core of mammalian 80S pre-ribosome in complex with tRNAs fitted to a 9.8A cryo-EM map: classic PRE state 1	0.2282
2014-05-31	RNA-Puzzles	PZ13	ZMP Riboswitch	PZ13_Das_2	0.42515			1Q81	Crystal Structure of minihelix with 3 puromycin bound to A-site of the 50S ribosomal subunit.	0.38059
2014-07-15	RNA-Puzzles	PZ11	7SK	PZ11_Bujnicki_1	0.34409			3PDR	Crystal structure of manganese bound M-box RNA	0.433
2014-07-15	RNA-Puzzles	PZ12	ydaO riboswitch	PZ12_Bujnicki_10	0.38048			2OGO	The crystal structure of the large ribosomal subunit from Deinococcus radiodurans complexed with the pleuromutilin derivative retapamulin (SB-275833)	0.35342
2015-08-31	RNA-Puzzles	PZ14Bound	L-glutamine riboswitch. Bound form	PZ14Bound_BujnickiPreExp_2	0.27641			4V97	Crystal structure of the bacterial ribosome ram mutation G299A.	0.31613
2015-08-31	RNA-Puzzles	PZ14Free	L-glutamine riboswitch. Free form	PZ14Free_DasPostExp_2	0.32188			4V92	Kluyveromyces lactis 80S ribosome in complex with CrPV-IRES	0.32454
2015-09-04	RNA-Puzzles	PZ15	Hammerhead Ribozyme. Predict as 2 chains	PZ15_Adamiak_3	0.59364	PZ15_RNAComposerAS1_2	0.59364	2QUW	Hammerhead Ribozyme G12A mutant after cleavage	0.50848
2015-11-07	RNA-Puzzles	PZ16	Sarcin Ricin Loop	PZ16a_RNAComposerAS1_3	0.50856	PZ16a_RNAComposerAS1_3	0.50856	483D	CRYSTAL STRUCTURE OF THE SARCIN/RICIN DOMAIN FROM E. COLI 23 S RRNA	0.54091
2016-07-05	RNA-Puzzles	PZ17	Pistol ribozyme	PZ17_Das_8	0.34714	PZ17_SimRNAAS2_1	0.32914	4V6I	Localization of the small subunit ribosomal proteins into a 6.1 A cryo-EM map of Saccharomyces cerevisiae translating 80S ribosome	0.34775
2016-11-10	RNA-Puzzles	PZ18	Zika virus	PZ18_DasORIGINAL_3	0.58249	PZ18_RW3D_2	0.37535	4PQV	Crystal structure of an Xrn1-resistant RNA from the 3 untranslated region of a flavivirus (Murray Valley Encephalitis virus)	0.4514
2016-11-10	RNA-Puzzles	PZ19	One Twister Sister robozyme	PZ19_Chen_1	0.31653	PZ19_RW3D_7	0.27017	4V4P	Crystal structure of 70S ribosome with thrS operator and tRNAs.	0.35533
2017-06-14	RNA-Puzzles	PZ20	Another Twister Sister ribozyme	PZ20_Das_2	0.32067	PZ20_RNAComposer_5	0.21122	4V5E	Insights into translational termination from the structure of RF2 bound to the ribosome	0.25313
2017-06-14	RNA-Puzzles	PZ21	Guanidine III Riboswitch	PZ21_DasLORES_1	0.33191	PZ21_3dRNA_5	0.21403	2QWY	SAM-II riboswitch bound to S-adenosylmethionine	0.2971
2018-12-10	RNA-Puzzles	PZ22	Hatchet Ribozyme	PZ22_Das_6	0.23258	PZ22_RNAComposer_3	0.2301	2V3C	Crystal structure of the SRP54-SRP19-7S.S SRP RNA complex of M. jannaschii	0.36124
2018-12-10	RNA-Puzzles	PZ25	2'-dG-II riboswitch	PZ25_Chen_3	0.7709	PZ25_RNAComposer_2	0.34686	3LA5	X-ray crystal structure of mc6 RNA Riboswitch bound to azacytosine	0.67043
2018-12-17	RNA-Puzzles	PZ23	Mango-III aptamer	PZ23_Das_7	0.35671	PZ23_SimRNA_3	0.27248	6CC3	Crystal structure of ykoY-mntP riboswitch chimera bound to cadmium	0.35923
2019-06-10	RNA-Puzzles	PZ24	adenovirus virus-associated RNA	PZ24_DasTFN_10	0.57828	PZ24_3dRNA_3	0.42429	6GWT	Cryo-EM structure of an E. coli 70S ribosome in complex with RF3-GDPCP, RF1(GAQ) and Pint-tRNA (State I)	0.45448
2019-11-11	RNA-Puzzles	PZ26	T-box riboswitch - tRNA complex (Geobacillus kaustophilus glyQ)	PZ26_TFN_10	0.54262	PZ26_RNAComposer_1	0.47639	4V6W	Structure of the D. melanogaster 80S ribosome	0.55895
2019-11-11	RNA-Puzzles	PZ27	T-box riboswitch - tRNA complex (Bacillus subtilis glyQS)	PZ27_Das_2	0.69742	PZ27_RNAComposer_4	0.51014	4MGN	Co-crystal structure of the G. kaustophilus glyQS T box riboswitch Stem I in complex with tRNA	0.60655
2019-11-18	RNA-Puzzles	PZ28	T-box riboswitch - tRNA complex (Nocardia farcinica ileS)	PZ28_TFN_3	0.46266	PZ28_RNAComposer_2	0.44281	6BY1	E. coli pH03H9 complex	0.47435
2020-04-14	RNA-Puzzles	PZ29	NAD+ riboswitch (Candidatus Koribacter versatilis Ellin345)	PZ29_DasPOSTDEADLINE_2	0.39882	PZ29_RNAComposer_1	0.36285	5ML7	CRYSTAL STRUCTURE OF L1-STALK FRAGMENT OF 23S rRNA FROM HALOARCULA MARISMORTUI	0.47659
2021-04-12	RNA-Puzzles	PZ30	human telomerase RNA	PZ30_Chen_1	0.25646			6WRS	Structure of the 50S subunit of the ribosome from Methicillin Resistant Staphylococcus aureus in complex with the antibiotic, tedizolid	0.32671
2021-05-19	RNA-Puzzles	PZ31	PFSE in Sars-CoV-2	PZ31_Dokholyan_2	0.43675	PZ31_SimRNA_1	0.31879	4LVY	Structure of the THF riboswitch bound to pemetrexed	0.41312
2021-05-31	RNA-Puzzles	PZ32	Pepper Aptamer	PZ32_Szachniuk_5	0.35719	PZ32_RNAComposer_3	0.32125	6R87	3 Structure model _citation.journal_volume	0.40523
2021-06-02	RNA-Puzzles	PZ33	xanthine riboswitch (Ideonella sp. B508-1)	PZ33_Dfold2_7	0.34393	PZ33_RNAComposer_5	0.33695	6YWE	The structure of the mitoribosome from Neurospora crassa in the P/E tRNA bound state	0.40863
2022-02-09	RNA-Puzzles	PZ34	methyl transferase ribozyme	PZ34_ARESapo_3	0.41563	PZ34_RNAComposer_1	0.35295	3DLL	The oxazolidinone antibiotics perturb the ribosomal peptidyl-transferase center and effect tRNA positioning	0.42321
2022-05-20	RNA-Puzzles	PZ35	human CPEB3 HDV-like ribozyme	PZ35_Chen_9	0.41916	PZ35_SimRNA_4	0.38961	5LZA	Structure of the 70S ribosome with SECIS-mRNA and P-site tRNA (Initial complex, IC)	0.43615
2022-05-20	RNA-Puzzles	PZ36	Chimpanzee CPEB3 HDV-like ribozyme	PZ36_Chen_4	0.38801	PZ36_RNAComposer_2	0.22566	4V7Z	Structure of the Thermus thermophilus 70S ribosome complexed with telithromycin.	0.33378
2022-05-27	CASP15	R1108	CPEB3 ribozyme	R1108TS128_3	0.54428	R1108TS489_4	0.4732	2OJ3	Hepatitis Delta Virus ribozyme precursor structure, with C75U mutation, bound to Tl+ and cobalt hexammine (Co(NH3)63+)	0.51642
2022-05-28	CASP15	R1107	CPEB3 ribozyme	R1107TS232_1	0.5644	R1107TS489_5	0.4199	5LZA	Structure of the 70S ribosome with SECIS-mRNA and P-site tRNA (Initial complex, IC)	0.43616
2022-06-03	CASP15	R1117	PreQ1 class I type III riboswitch	R1117TS444_4	0.42874	R1117TS489_3	0.4287	3Q51	Structural analysis of a class I PreQ1 riboswitch aptamer in the metabolite-free state.	0.44681
2022-06-04	CASP15	R1116	Cloverleaf RNA	R1116TS285_5	0.66717	R1116TS229_1	0.5433	6JXM	Crystal Structure of phi29 pRNA domain II	0.54203
2022-06-10	CASP15	R1128	6WJ	R1128TS232_1	0.78691	R1128TS125_2	0.4301	5UQ8	70S ribosome complex with dnaX mRNA stem-loop and E-site tRNA ("out" conformation)	0.36494
2022-06-11	CASP15	R1126	Traptamer	R1126TS232_4	0.61775	R1126TS125_3	0.3179	5XYM	Large subunit of Mycobacterium smegmatis	0.32543
2022-06-18	CASP15	R1136	Apta-FRET	R1136TS232_3	0.74933	R1136TS125_2	0.2654	7BL2	pre-50S-ObgE particle state 1	0.38451
2022-06-24	CASP15	R1138	6HBC-Young	R1138TS232_4	0.80048	R1138TS125_5	0.3175	1VQ9	The structure of CCA-PHE-CAP-BIO and the antibiotic sparsomycin bound to the large ribosomal subunit of haloarcula marismortui	0.32721
2022-07-02	CASP15	R1149	SARS-CoV-2 SL5	R1149TS110_2	0.53631	R1149TS125_3	0.475	5KCR	Cryo-EM structure of the Escherichia coli 70S ribosome in complex with antibiotic Avilamycin C, mRNA and P-site tRNA at 3.6A resolution	0.46267
2022-07-07	CASP15	R1156	BtCoV-HKU5 SL5	R1156TS128_5	0.66363	R1156TS035_2	0.4017	4V7H	Structure of the 80S rRNA and proteins and P/E tRNA for eukaryotic ribosome based on cryo-EM map of Thermomyces lanuginosus ribosome at 8.9A resolution	0.41601
2022-08-11	CASP15	R1189	A-6B	R1189TS444_3	0.28831	R1189TS131_3	0.2807	7BHP	Cryo-EM structure of the human Ebp1 - 80S ribosome	0.37705
2022-08-11	CASP15	R1190	A-4B	R1190TS081_3	0.30744	R1190TS035_4	0.2738	7BHP	Cryo-EM structure of the human Ebp1 - 80S ribosome	0.37705
2022-11-10	RNA-Puzzles	PZ37	NAD+ II riboswitch	PZ37_Szachniuk_4	0.31397	PZ37_RNAComposer_3	0.20092	6CK4	G96A mutant of the PRPP riboswitch from T. mathranii bound to ppGpp	0.29686
2022-12-21	RNA-Puzzles	PZ38	NAD+ II riboswitch (another)	PZ38_Chen_2	0.41744	PZ38_RNAComposer_5	0.29821	3Q51	Structural analysis of a class I PreQ1 riboswitch aptamer in the metabolite-free state.	0.34484
2023-02-08	RNA-Puzzles	PZ39	B3 cloverleaf RRE	PZ39_GeneSilico4_1	0.64367	PZ39_SimRNA_3	0.57022	7PTL	Mature conformer of a 6-helix bundle of RNA with clasp	0.63118
2024-05-16	CASP16	R1203	Rev response element stem-loop II	R1203TS159_1	0.78893	R1203TS304_3	0.673	8SP9	Crystal Structure of Coxsackievirus B3 (CVB3) Cloverleaf RNA with tRNA scaffold	0.63008
2024-05-17	CASP16	R1205	xrRNA	R1205TS294_2	0.37963	R1205TS304_4	0.362	6OLI	Structure of human ribosome nascent chain complex selectively stalled by a drug-like small molecule (USO1-RNC)	0.40238
2024-05-22	CASP16	R1209	FAB - HIV-I RRE stem loop II	R1209TS183_1	0.35623	R1209TS052_1	0.332	1YIT	Crystal Structure Of Virginiamycin M and S Bound To The 50S Ribosomal Subunit Of Haloarcula Marismortui	0.36336
2024-05-24	CASP16	R1211	CVB3 cloverleaf RNA in complex with 3C protease	R1211TS143_5	0.69062	R1211TS456_1	0.628	8DP3	Crystal structure of coxsackievirus B3 cloverleaf RNA replication element	0.66418
2024-06-03	CASP16	R1212	Fanzor2 ternary structure	R1212TS063_5	0.46643	R1212TS052_1	0.414	3HHN	Crystal structure of class I ligase ribozyme self-ligation product, in complex with U1A RBD	0.38932
2024-06-04	CASP16	R1221s2	RNase P enzyme-substrate complex	R1221s2TS481_1	0.83429	R1221s2TS208_4	0.813	2A64	Crystal Structure of Bacterial Ribonuclease P RNA	0.61289
2024-06-04	CASP16	R1221s3	RNase P enzyme-substrate complex	R1221s3TS481_2	0.67816	R1221s3TS423_1	0.656	8ISS	Cryo-EM structure of wild-type human tRNA Splicing Endonuclease Complex bound to pre-tRNA-ARG at 3.19 A resolution	0.60757
2024-06-06	CASP16	R1224s2	RNase P enzyme-substrate complex	R1224s2TS417_3	0.87127	R1224s2TS052_3	0.867	2A64	Crystal Structure of Bacterial Ribonuclease P RNA	0.64787
2024-06-06	CASP16	R1224s3	RNase P enzyme-substrate complex	R1224s3TS033_2	0.75766	R1224s3TS052_4	0.721	3WC2	Crystal structure of C. albicans tRNA(His) guanylyltransferase (Thg1) with a tRNA(Phe)(GUG)	0.67102
2024-06-10	CASP16	R1241	group II intron	R1241TS481_3	0.88421	R1241TS304_4	0.882	8K0P	The Anoxybacillus pushchinoensis ORF-less Group IIC Intron HYER1 at symmetric apo state	0.88794
2024-06-12	CASP16	R1242	RaiA RNA motif, C. acetobutylicum	R1242TS033_1	0.51188	R1242TS304_2	0.468	1NJP	The crystal structure of the 50S Large ribosomal subunit from Deinococcus radiodurans complexed with a tRNA acceptor stem mimic (ASM)	0.36366
2024-06-14	CASP16	R1248	GOLLD 3primedomain env46	R1248TS304_2	0.44806	R1248TS304_2	0.448	7PIP	70S ribosome with EF-Tu-tRNA and P-site tRNA in pseudouridimycin-treated Mycoplasma pneumoniae cells	0.34912
2024-06-17	CASP16	R1255	SL5 SARS-CoV-2: rotated junction	R1255TS183_4	0.7403	R1255TS267_2	0.609	8UYS	SARS-CoV-2 5 proximal stem-loop 5	0.72986
2024-06-19	CASP16	R1256	SL5 Bt-CoV-HKU5: SL5c truncated	R1256TS481_2	0.51157	R1256TS052_1	0.499	8UYJ	BtCoV-HKU5 5 proximal stem-loop 5, conformation 4	0.49284
2024-06-26	CASP16	R1261	ZTP riboswitch	R1261LG338_1	0.72669	R1261TS267_4	0.655	6WZR	Fusibacterium ulcerans ZTP riboswitch bound to p-1-pyridinyl AICA	0.59501
2024-06-27	CASP16	R1262	ZTP riboswitch with AICA	R1262TS286_2	0.71116	R1262TS110_1	0.684	4ZNP	The structure of A pfI Riboswitch Bound to ZMP	0.58992
2024-07-03	CASP16	R1263	ZTP riboswitch with m-1-pyridinyl AICA	R1263LG020_3	0.92993	R1263TS052_2	0.93	4XW7	Crystal structure of the ZMP riboswitch at 2.50 angstrom	0.92993
2024-07-04	CASP16	R1264	ZTP riboswitch with AICA derivative	R1264LG055_1	0.7933	R1264TS052_2	0.791	4XWF	Crystal structure of the ZMP riboswitch at 1.80 angstrom	0.79259
2024-07-12	CASP16	R1254	GOLLD 3primedomain env38	R1254TS294_3	0.35425	R1254TS110_3	0.308	5MYJ	Structure of 70S ribosome from Lactococcus lactis	0.34625
2024-07-15	CASP16	R1252	ROOL UCC118	R1252TS183_2	0.28675	R1252TS304_5	0.267	8Y0W	dormant ribosome with eIF5A, eEF2 and SERBP1	0.32455
2024-07-15	CASP16	R1253	ROOL env209	R1253v2TS159_2	0.2955	R1253v1TS208_5	0.255	3J7R	Structure of the translating mammalian ribosome-Sec61 complex	0.33483
2024-07-19	CASP16	R1271	RECC	R1271TS435_5	0.74837	R1271TS450_2	0.739	6UFG	Co-crystal structure of M. tuberculosis ileS T-box in complex with tRNA-3-OH	0.69944
2024-07-23	CASP16	R1286	Lactobacillus ncRNA	R1286TS481_4	0.27301	R1286TS208_1	0.246	8BTK	Structure of the TRAP complex with the Sec translocon and a translating ribosome	0.32875
2024-07-26	CASP16	R1250	GOLLD full env46	R1250TS317_2	0.31958	R1250TS110_1	0.259	7QH4	Structure of the B. subtilis disome - collided 70S ribosome	0.32898
2024-07-26	CASP16	R1251	GOLLD full env38	R1251TS033_3	0.28505	R1251TS110_4	0.247	8XSZ	Cryo-EM structure of the human 80S ribosome with Tigecycline, E-tRNA and P-tRNA	0.29042
2024-08-01	CASP16	R1289	Precursor tRNA	R1289TS294_1	0.83547	R1289TS028_3	0.828	1U6B	CRYSTAL STRUCTURE OF A SELF-SPLICING GROUP I INTRON WITH BOTH EXONS	0.63081
2024-08-02	CASP16	R1288	SAMURI	R1288TS369_1	0.41408	R1288TS094_5	0.393	6VWL	70S ribosome bound to HIV frameshifting stem-loop (FSS) and P/E tRNA (rotated conformation)	0.38376
2024-08-05	CASP16	R1291	O.I.intron-fulllength	R1291TS481_2	0.96884	R1291TS052_1	0.865	8K0R	The Anoxybacillus pushchinoensis ORF-less Group IIC Intron HYER1 at symmetric post cleavge state	0.9736
2024-08-06	CASP16	R1293	Translation enhancer motif	R1293TS063_3	0.54931	R1293TS052_5	0.492	8T2O	Crystal structure of SCV PTE G18U RNA in complex with Fab BL3-6	0.58925
2024-08-07	CASP16	R1281	2F RNA 6-helix bundle dimer	R1281TS189_1	0.64538	R1281TS052_3	0.641	7PTK	Young conformer of a 6-helix bundle of RNA with clasp	0.64405
2024-08-12	CASP16	R1283	Enterococcus ncRNA	R1283v1TS304_5	0.41236	R1283v1TS304_5	0.412	7RQB	Crystal structure of the Thermus thermophilus 70S ribosome in complex with protein Y, A-site aminoacyl-tRNA analog ACC-PMN, and P-site MAI-tripeptidyl-tRNA analog ACCA-IAM at 2.45A resolution	0.33413
2024-08-12	CASP16	R1296	G34U mutant of M1209 complex	R1296TS481_3	0.58751	R1296TS456_3	0.432	8P2F	Staphylococcus aureus 70S ribosome with elongation factor G locked with fusidic acid cyclopentane in post-translocational state	0.42965
2024-08-13	CASP16	R1285	OLE	R1285TS235_4	0.70522	R1285TS028_4	0.677	7ZW0	FAP-80S Complex - Rotated state	0.36471
2024-08-14	CASP16	R1290	HYER1-withoutTRS	R1290TS238_4	0.99899	R1290TS052_3	0.982	8K0S	The Anoxybacillus pushchinoensis ORF-less Group IIC Intron HYER1 with 10-nt TRS at symmetric apo state	0.99893

## Sheet: S4 Groups_by_score
Group	Total	Monomer	Multimer	Hybrid	Ligand	Canonical base pair	Canonical crossed pair	Canonical singlet pair	Non-canonical base pair	Motif
Vfold - 481	41.2472	29.0379	4.58647	7.62278		0.908896	0.773103	0.409445	0.497205	0.498603
KiharaLab - 294	31.3	17.7583	4.0757	8.67611	0.789891	0.90332	0.656685	0.325996	0.452811	0.503539
GuangzhouRNA-human - 183	25.1241	20.613	4.51114			0.915455	0.723423	0.501603	0.491604	0.505062
GeneSilico - 338	23.1908	16.5591		5.01341	1.61827	0.896699	0.689087	0.467359	0.436438	0.487919
CSSB_experimental - 286	22.1072	11.8172	2.45688	7.83311		0.869447	0.622547	0.335984	0.433352	0.432533
Yang-Server - S 052	18.4547	17.0631	1.39162			0.869039	0.639764	0.425337	0.443821	0.482679
elofsson - 241	17.9278	11.9737	1.24746	4.70663		0.898673	0.657268	0.342205	0.461462	0.488043
AF3-server - S 304	16.4193	11.072	1.53672	3.81052		0.897838	0.67769	0.320939	0.450871	0.492408
LCBio - 189	16.3093	10.8238	5.48552			0.69341	0.449693	0.306517	0.361925	0.364841
CoDock - 262	16.1193	7.17231	2.39333	4.76888	1.78476	0.58788	0.35871	0.167456	0.273374	0.279903
Diff - 033	15.8643	11.8803		3.98401		0.823906	0.608131	0.374723	0.406489	0.463503
MIEnsembles-Server - S 110	15.3338	7.93212	0.606844	6.79484		0.861687	0.485852	0.288725	0.384704	0.394517
NKRNA-s - S 028	14.5745	7.47615	2.26246	4.83587		0.8623	0.49356	0.292041	0.391467	0.39253
GuangzhouRNA-meta - 417	14.4095	12.6735	1.73602			0.912388	0.724872	0.469693	0.451097	0.42445
Zheng - 462	14.1891	6.47833	0.339305	7.37147		0.851466	0.472594	0.279248	0.37038	0.391425
RNAFOLDX - 435	13.6434	13.6434				0.867669	0.678136	0.383858	0.432898	0.499997
406 - 159	13.4845	11.3919		2.09264		0.687602	0.504736	0.329138	0.322998	0.236246
BRIQX - 238	13.4459	13.4459				0.787904	0.615585	0.370055	0.435237	0.39259
GromihaLab - 272	11.6791	8.60033	0	3.07875		0.739056	0.494762	0.281112	0.36959	0.365617
Bhattacharya - 369	11.5061	9.67488		1.83124		0.840808	0.660205	0.354886	0.425884	0.435528
OpenComplex - 167	11.4206	8.39928	2.02704	0.994245		0.862232	0.649547	0.345779	0.394833	0.409311
RNApolis - 063	10.6446	9.79823			0.846394	0.772525	0.537312	0.373668	0.392518	0.376211
B-LAB - 231	9.9259	6.90572		3.02019		0.825385	0.582516	0.334496	0.393615	0.394871
falcon2 - S 208	9.88262	8.56921	0.0273859	1.28602		0.812237	0.522176	0.323717	0.392263	0.436666
OpenComplex_Server - S 450	9.82184	7.28978	1.1503	1.38176		0.802557	0.587259	0.274179	0.350693	0.458771
405 - 325	9.77381	9.77381				0.602472	0.425558	0.283269	0.274234	0.224653
isyslab-hust - 235	8.01196	8.01196				0.863722	0.647345	0.351135	0.412426	0.45208
Huang-HUST - 091	6.8333			6.01704	0.816262
Yang-Multimer - S 456	6.66247	6.66247				0.630219	0.290108	0.167911	0.282725	0.239293
GuangzhouRNA_AI - 317	3.48147	3.48147				0.834721	0.431262	0.279418	0.337826	0.299692
dfr - 165	3.2856	3.2856				0.576952	0.378673	0.221825	0.235454	0.213049
dNAfold - 448	3.00074	3.00074				0.686721	0.354043	0.103593	0.279328	0.24423
RNA_Dojo - 006	2.9876	2.9876				0.630777	0.379475	0.208772	0.235697	0.257041
SNU-CHEM-lig - 408	0.974112				0.974112
kiharalab_server - S 267	0.922917	0.922917		0		0.478404	0.238027	0.102624	0.186604	0.189497
LCDD-team - 055	0.410395				0.410395
SoutheRNA - 156	0.0376433	0.0376433	0			0.806671	0.560334	0.151478	0.266034	0.251558
GeneSilicoRNA-server - S 306	0	0				0.533317	0.290327	0.107515	0.145193	0.0689374
thermomaps - 169	0	0				0.49123	0.121995	0.0561661	0.12977	0
SimRNA-server - S 094	0	0				0.478783	0.16209	0.0530442	0.115023	0.120236
PocketTracer - 464	0				0
MULTICOM_ligand - 207	0				0
RibonanzaNet Train Semisupervised						0.791703	0.474172	0.191865
RibonanzaNet Train+test Semisupervised						0.775417	0.465355	0.176547
CONTRAfold						0.753226	0	0.038431
RibonanzaNet Train						0.746265	0.386938	0.167973
EternaFold						0.730959	0	0.0957792
ThreshKnot with CONTRAfold						0.723681	0.0224404	0
IPknot						0.721158	0.144149	0
ThreshKnot with EternaFold						0.706893	0.0148837	0
Linear sum assignment with EternaFold						0.681012	0	0
Linear sum assignment with CONTRAfold						0.68052	0	0
ThreshKnot with ViennaRNA						0.677706	0.0263542	0
Linear sum assignment with ViennaRNA						0.672227	0.00780379	0
SPOT-RNA						0.668821	0.196486	0.0172414
RNAstructure						0.663096	0	0
ViennaRNA						0.659733	0	0.037037
HotKnots						0.65817	0.0441558	0.0201953
NUPACK						0.608337	0.0505613	0.0376437
pknots						0.600427	0.0868122	0
Knotty						0.592212	0.0952753	0

## Sheet: S5 Structure_pairs
Molecule	PDB1	Authors1	Resolution1	PDB2	Authors2	Resolution2	Tm-align	Length
RaiA	9ELY	Chiu/Das	2.9	9CXF	Toor	3.02	0.94678	205
RaiA	9ELY	Chiu/Das	2.9	9G7C	Bujnicki	3.27	0.89187	205
RaiA	9CXF	Toor	3.02	9G7C	Bujnicki	3.27	0.87503	205
Tetrahymena ribozyme (Misfolded)	7XSK	Chiu/Das	3.53	7UVT	Kieft	3.9	0.96291	388
SL5, SARS-CoV-2	8UYS	Chiu/Das	4.7	8QO5	Bujnicki	6.5	0.62155	124
SL5, MERS	8UYK	Chiu/Das	6.9	8QO4	Bujnicki	5.9	0.62155	135
SL5, MERS	8UYL	Chiu/Das	6.4	8QO5	Bujnicki	5.9	0.69297	135
SL5, MERS	8UYM	Chiu/Das	6.4	8QO6	Bujnicki	5.9	0.62504	135
Tetrahymena ribozyme (Native)	7R6L	Piccirilli/Yin	2.85	7EZ0	Chiu/Das	3.14	0.94954	375
Lactobacillus UC118 ROOL	(unreleased)	Chiu/Das	3.25	9J6Y	Su	3.25	0.96261	550
FSE, SARS-CoV-2	6XRZ	Chiu/Das	6.9	7O7Z	Ban	5	0.31393	88
FSE, SARS-CoV-2	7LYJ	Jones/Ferre d'Amare	2.11	8VCI	Moss	6.1	0.43074	66
OLE RNA	9LCR	Su	2.6	9MCW	Kretsch	2.9	0.82242	361
